# Supplementary material for: Self-reported symptom burden among patients attending public health care facilities in India: Looking through ICPC-3 lens
Source: PLOS Glob Public Health. 2024 May 6;4(5):e0001835. doi: 10.1371/journal.pgph.0001835 (PMC11073677; doi:10.1371/journal.pgph.0001835)
Supplement: S1 Data — (XLSX) [file pgph.0001835.s003.xlsx]

## Sheet: Sheet1
Row.names	slno	Dist.x	ARTHRITIS	DIABETES	HYPERTENSION	CHRONICLUNGSDISEASE	CHRONICBACKACHE	ACIDPEPTICDISEASE	HEARTDISEASE	STROKE	BLINDNESS	DEAFNESS	DEMENTIA	ALCOHOL	AIDS	HepatitisB	INJURY	CANCER	KIDNEYDISEASE	EPILEPSY	THYROID	TUBERCULOSIS	FILARIA	MALARIA	MENTALHEALTHDISORDER	SKINDISEASE	Osteoarthritis	Gynaecological_problem	Diarrhoeal_disease	Q4	Dist.y	Village	Facility	tiers	Age	agegrpnew	Chiefcomplain	Sex	Religion	Maritalstatus	Caste	Place_living	residence	Education	edu	Expenditure	Family_Members	Earning_member	SES
1	1	sbp	1	1	1	1	1	1	1	1	1	1	1	1	1	1	0	1	1	1	1	1	1	1	1	1	1	1	1	NA	sbp	Nuapada	4	TERTIARY	95	60+	injury	1	0	1	2	NA	urban	0	No formal edu	5000	NA	1	0
3	2	ctc	1	1	0	1	1	1	1	1	1	1	1	1	1	1	1	1	1	1	1	1	1	1	1	1	1	1	1	116	ctc	matigam	3	SECONDARY	90	60+	hypertension	1	0	1	2	2	rural	0	No formal edu	5000	NA	1	1
5	3	sbp	0	1	1	1	1	1	1	1	1	1	1	1	1	1	1	1	1	1	1	1	1	1	1	1	1	1	1	39	sbp	khanshi	3	SECONDARY	85	60+	artritis	1	0	1	0	2	rural	0	No formal edu	3000	NA	1	1
6	4	sbp	1	1	1	1	1	1	1	1	1	1	1	1	1	1	0	1	1	1	1	1	1	1	1	1	1	1	1	435	sbp	bausanbuda	3	SECONDARY	85	60+	headinjury	1	0	3	2	2	rural	0	No formal edu	5000	NA	1	0
7	5	ctc	1	1	0	1	1	1	1	1	1	1	1	1	1	1	1	1	1	1	1	1	1	1	1	1	1	1	1	321	ctc	sutahat	3	SECONDARY	85	60+	hypertension	1	0	1	0	0	urban	0	No formal edu	3000	NA	NA	1
9	6	sbp	1	1	0	1	1	1	1	1	1	1	1	1	1	1	1	1	1	1	1	1	1	1	1	1	1	1	1	123	sbp	sbp	3	SECONDARY	83	60+	hypertension	0	0	3	2	2	rural	1	primary	15000	NA	1	0
11	7	sbp	1	1	1	1	1	1	1	1	1	1	1	1	1	1	1	1	1	1	1	1	1	1	1	1	1	1	1	66	sbp	bali	0	PRIMARY	82	60+	fever	1	0	1	1	2	rural	0	No formal edu	5000	6	1	0
12	8	ctc	1	1	1	1	0	1	1	1	1	1	1	1	1	1	1	1	1	1	1	1	1	1	1	1	1	1	1	19	ctc	hati pokhari	3	SECONDARY	81	60+	backache	1	1	1	2	0	urban	3	grad	15000	NA	0	0
13	9	sbp	1	1	1	1	1	1	1	1	1	1	1	1	1	1	1	1	1	1	1	1	1	1	1	1	1	1	1	268	sbp	gola bazar	3	SECONDARY	81	60+	fever and weakness	1	0	1	2	0	urban	NA	primary	6000	NA	1	0
14	10	sbp	1	1	1	1	1	1	1	1	1	1	1	1	1	1	1	1	1	1	1	1	1	1	1	0	1	1	1	248	sbp	bhetiabeni	3	SECONDARY	80	60+	skin disease	1	0	1	2	2	rural	0	No formal edu	3500	NA	1	1
15	11	sbp	1	1	1	1	1	1	1	1	1	1	1	1	1	1	0	1	1	1	1	1	1	1	1	1	1	1	1	86	sbp	dhenanikitma	3	SECONDARY	80	60+	injury	1	0	1	2	2	rural	1	primary	3500	NA	0	1
16	12	ngp	1	1	0	1	1	1	1	1	1	1	1	1	1	1	1	1	1	1	1	1	1	1	1	1	1	1	1	275	ngp	naranpur	3	SECONDARY	80	60+	nasal bleeding	0	0	1	1	2	rural	0	No formal edu	1000	NA	1	1
17	13	ngp	1	1	0	1	1	1	1	1	1	1	1	1	1	1	1	1	1	1	1	1	1	1	1	1	1	1	1	275	ngp	naranpur	3	SECONDARY	80	60+	nasal bleeding	0	0	1	1	2	rural	0	No formal edu	1000	NA	1	1
18	14	ctc	0	0	1	1	1	1	1	1	1	1	1	1	1	1	1	1	1	1	1	1	1	1	1	1	1	1	1	240	ctc	bangalisahi	3	SECONDARY	80	60+	diabetes/arthritis	1	0	1	2	0	urban	0	No formal edu	5000	NA	1	1
19	15	sbp	1	1	1	1	1	1	1	1	1	1	1	1	1	1	1	1	1	1	1	1	1	1	1	1	1	1	1	33	sbp	patak	3	SECONDARY	80	60+	fever	1	0	1	1	2	rural	0	No formal edu	2600	NA	0	0
20	16	ctc	1	1	1	1	1	0	1	1	1	1	1	1	1	1	1	1	1	1	1	1	1	1	1	1	1	1	1	101	ctc	darghabazar	3	SECONDARY	80	60+	abdominal pain	0	1	1	2	0	urban	1	primary	15000	NA	NA	0
21	17	ctc	1	1	1	1	1	1	1	1	1	1	1	1	1	1	1	1	1	1	1	1	1	1	1	1	1	1	1	31	ctc	ganeshghat	3	SECONDARY	80	60+	paralysis	1	0	1	2	0	urban	0	No formal edu	6000	NA	1	1
22	18	ctc	1	1	0	1	1	1	1	1	1	1	1	1	1	1	1	1	1	1	1	1	1	1	1	1	1	1	1	275	ctc	naranpur	3	SECONDARY	80	60+	nasal bleeding	0	0	1	1	2	rural	0	No formal edu	1000	NA	1	1
23	19	ctc	1	1	1	1	1	1	1	1	1	1	1	1	1	1	1	1	1	1	1	1	1	1	1	1	1	1	1	146	ctc	hetaipur	3	SECONDARY	80	60+	asthma	1	0	1	2	0	urban	1	primary	7000	NA	1	1
27	20	sbp	1	1	1	1	1	1	1	1	1	1	1	1	1	1	1	1	1	1	1	1	1	1	1	1	1	1	1	75	sbp	ranipinda	1	PRIMARY	80	60+	hipache	0	0	3	2	2	rural	1	primary	1000	NA	1	1
31	21	sbp	0	1	1	1	1	1	1	1	1	1	1	1	1	1	1	1	1	1	1	1	1	1	1	1	1	1	1	34	sbp	jamankera	0	PRIMARY	80	60+	arthritis	1	0	1	1	2	rural	0	No formal edu	5000	6	1	0
33	22	sbp	1	1	1	1	1	1	1	1	1	1	1	1	1	1	1	1	1	1	1	1	1	1	1	1	1	1	1	79	sbp	gemitipali	0	PRIMARY	80	60+	cough	0	NA	1	2	2	rural	NA	primary	2500	NA	1	1
35	23	ctc	1	1	0	1	1	1	1	1	1	1	1	1	1	1	1	1	1	1	1	1	1	1	1	1	1	1	1	187	ctc	khumbhar sahi	3	SECONDARY	78	60+	hypertension	1	0	1	2	0	urban	0	No formal edu	5000	NA	1	0
38	24	ctc	0	0	0	1	1	1	1	1	1	1	1	1	1	1	1	1	1	1	1	1	1	1	1	1	1	1	1	29	ctc	padampur	0	PRIMARY	78	60+	common cold	1	0	1	2	2	rural	2	secondary	5000	NA	1	0
39	25	ctc	0	1	1	1	1	1	1	1	1	1	1	1	1	1	1	1	1	1	1	1	1	1	1	1	1	1	1	24	ctc	dasarapada	3	SECONDARY	76	60+	arthritis	1	0	1	1	2	rural	0	No formal edu	1200	NA	1	1
40	26	ctc	1	1	1	1	1	1	1	1	1	1	1	1	1	1	1	1	1	1	1	1	1	1	1	1	1	1	1	132	ctc	nuahat	3	SECONDARY	76	60+	vomiting	0	0	0	1	2	rural	0	No formal edu	1500	NA	1	1
41	27	ngp	0	1	1	1	1	1	1	1	1	1	1	1	1	1	1	1	1	1	1	1	1	1	1	1	1	1	0	103	ngp	dabugaon	1	PRIMARY	76	60+	diarrhoea	1	NA	1	2	2	rural	2	secondary	1800	6	1	1
42	28	sbp	1	1	0	1	1	1	1	1	1	1	1	1	1	1	1	1	1	1	1	1	1	1	1	1	1	1	1	5	sbp	talapur	1	PRIMARY	76	60+	hypertension	1	0	1	2	2	rural	0	No formal edu	10000	NA	1	0
43	29	sbp	1	1	1	1	0	1	1	1	1	1	1	1	1	1	1	1	1	1	1	1	1	1	1	1	1	1	1	73	sbp	madhumunda	1	PRIMARY	76	60+	backache	1	0	1	2	2	rural	1	primary	4000	NA	1	0
46	30	ctc	0	1	0	1	1	1	1	1	1	1	1	1	1	1	1	1	1	1	1	1	1	1	1	1	1	1	1	60	ctc	pirabazar	0	PRIMARY	76	60+	hypertension	0	0	1	2	2	rural	0	No formal edu	5000	NA	1	1
47	31	sbp	1	1	0	1	1	1	1	1	1	1	1	1	1	1	1	1	1	1	1	1	1	1	1	1	1	1	1	67	sbp	basiapada	0	PRIMARY	76	60+	cold/hypertension	0	0	1	2	2	rural	1	primary	1800	6	1	1
48	32	ngp	1	1	1	1	1	1	1	1	1	1	1	1	1	1	1	1	1	1	1	1	1	1	1	1	1	1	1	155	ngp	rangamatiguda	3	SECONDARY	75	60+	fever	1	2	3	2	2	rural	1	primary	5000	NA	1	0
50	33	sbp	1	1	1	1	1	1	1	1	1	1	1	1	1	1	1	1	1	1	1	1	1	1	1	1	1	1	1	NA	sbp	Burla	4	TERTIARY	75	60+	chest pain	0	0	1	2	2	rural	0	No formal edu	5000	NA	1	1
52	34	ctc	1	1	1	1	0	1	1	1	1	1	1	1	1	1	1	1	1	1	1	1	1	1	1	1	1	1	1	79	ctc	buxi bazar	3	SECONDARY	75	60+	backache	0	0	3	2	0	urban	0	No formal edu	3000	NA	1	1
53	35	ctc	1	1	1	1	1	1	1	1	1	1	1	1	1	1	1	1	1	1	1	1	1	1	1	1	1	1	1	149	ctc	sutahat	3	SECONDARY	75	60+	common cold	1	1	1	2	0	urban	NA	primary	4000	NA	1	0
54	36	ctc	1	1	1	1	1	1	1	1	1	1	1	1	1	1	1	1	1	1	1	1	1	1	1	1	1	1	1	316	ctc	jhanjhirmangala	3	SECONDARY	75	60+	hypertension	1	0	1	2	0	urban	2	secondary	4000	NA	1	0
55	37	sbp	1	1	1	1	1	1	1	1	1	1	1	1	1	1	1	1	1	1	1	1	1	1	1	1	1	1	1	202	sbp	modipada	3	SECONDARY	75	60+	foot injury	1	0	1	2	2	rural	0	No formal edu	4000	NA	1	1
57	38	ctc	1	1	1	1	1	1	1	1	1	1	1	1	1	1	1	1	1	1	1	1	1	1	1	1	1	1	1	37	ctc	chandi mandir	3	SECONDARY	75	60+	paralysis	1	0	1	2	0	urban	0	No formal edu	3000	NA	1	1
58	39	ctc	1	1	1	1	1	1	1	1	1	1	1	1	1	1	1	1	1	1	1	1	1	1	1	1	1	1	1	143	ctc	sutahat	3	SECONDARY	75	60+	cough chest pain	1	1	1	0	0	urban	0	No formal edu	1500	NA	1	1
59	40	sbp	1	1	0	1	1	1	1	1	1	1	1	1	1	1	1	1	1	1	1	1	1	1	1	1	1	1	1	61	sbp	pepalpada	1	PRIMARY	75	60+	hypertension	0	0	1	2	2	rural	0	No formal edu	8000	NA	NA	0
60	41	ngp	1	1	1	1	1	1	1	1	1	1	1	1	1	1	0	1	1	1	1	1	1	1	1	1	1	1	1	100	ngp	kantasar	1	PRIMARY	75	60+	injury	0	0	1	1	2	rural	0	No formal edu	2000	NA	1	1
64	42	sbp	0	1	1	1	1	1	1	1	1	1	1	1	1	1	1	1	1	1	1	1	1	1	1	1	1	1	1	51	sbp	kahudimba	0	PRIMARY	75	60+	shoulder pain	1	NA	1	0	NA	urban	NA	primary	1000	NA	1	1
65	43	ctc	1	1	1	1	1	1	1	1	1	1	1	1	1	1	0	1	1	1	1	1	1	1	1	1	1	1	1	97	ctc	kajmia	3	SECONDARY	74	60+	injury in leg	1	0	1	2	0	urban	2	secondary	7000	NA	1	0
66	44	ctc	0	1	1	1	1	1	1	1	1	1	1	1	1	1	1	1	1	1	1	1	1	1	1	1	1	1	1	80	ctc	kazi bazar	3	SECONDARY	74	60+	arthritis	1	0	1	2	0	urban	1	primary	4000	NA	1	1
67	45	sbp	1	1	1	1	1	1	1	1	1	1	1	1	1	1	1	1	1	1	1	1	1	1	1	1	1	1	1	129	sbp	chandan nagar	3	SECONDARY	73	60+	fever	1	0	3	2	2	rural	1	primary	5000	NA	1	0
68	46	sbp	0	1	1	1	1	1	1	1	1	1	1	1	1	1	1	1	1	1	1	1	1	1	1	1	1	1	1	271	sbp	bareigali	3	SECONDARY	73	60+	arthritis	1	0	1	1	2	rural	0	No formal edu	3000	NA	NA	0
69	47	ctc	1	1	1	0	1	0	1	1	1	1	1	1	1	1	1	1	1	1	1	1	1	1	1	1	1	1	1	166	ctc	budhithau	3	SECONDARY	73	60+	abdominal pain	1	0	1	2	0	urban	NA	primary	2000	NA	1	1
70	48	ctc	0	1	1	1	1	1	1	1	1	1	1	1	1	1	1	1	1	1	1	1	1	1	1	1	1	1	1	151	ctc	dhargabazar	3	SECONDARY	72	60+	joint pain	0	0	3	2	0	urban	0	No formal edu	5000	NA	1	0
71	49	ctc	1	1	0	1	1	1	1	1	1	1	1	1	1	1	1	1	1	1	1	1	1	1	1	1	1	1	1	229	ctc	sutahat	3	SECONDARY	72	60+	hypertension	0	0	1	2	0	urban	0	No formal edu	5000	NA	1	1
72	50	ctc	1	0	1	1	1	1	1	1	1	1	1	1	1	1	1	1	1	1	1	1	1	1	1	1	1	1	1	332	ctc	kazi bazar	3	SECONDARY	72	60+	cataract	0	NA	3	2	0	urban	1	primary	4000	NA	1	0
73	51	ctc	0	1	0	1	1	1	1	1	1	1	1	1	1	1	1	1	1	1	1	1	1	1	1	1	1	1	1	48	ctc	CDA sec 6	3	SECONDARY	72	60+	hypertension	1	0	3	2	0	urban	0	No formal edu	5000	NA	1	1
74	52	ngp	1	1	1	1	1	1	1	1	1	1	1	1	1	1	1	1	1	1	1	1	1	1	1	1	1	1	1	75	ngp	temara	3	SECONDARY	72	60+	abdominal pain	1	0	1	2	2	rural	1	primary	4000	NA	1	0
75	53	ctc	1	1	1	1	1	1	1	1	1	1	1	1	1	1	1	1	1	1	1	1	1	1	1	1	1	1	1	323	ctc	nayabazar	3	SECONDARY	72	60+	joint pain	1	0	1	0	0	urban	0	No formal edu	2000	NA	1	1
76	54	ctc	1	1	1	1	1	1	1	1	1	1	1	1	1	1	1	1	1	1	1	1	1	1	1	1	1	1	1	92	ctc	kazibazar	3	SECONDARY	72	60+	joint pain	0	0	1	2	NA	urban	0	No formal edu	5000	NA	0	0
78	55	ctc	1	1	1	1	1	1	1	1	1	1	1	1	1	1	1	1	1	1	1	1	1	1	1	1	1	1	0	115	ctc	Chandrakapur	1	PRIMARY	72	60+	abdominal pain	0	NA	1	2	2	rural	0	No formal edu	5500	NA	1	1
79	56	sbp	1	1	0	1	1	1	1	1	1	1	1	1	1	1	1	1	1	1	1	1	1	1	1	1	1	1	1	4	sbp	sadasingha	1	PRIMARY	72	60+	hypertension	1	0	1	2	2	rural	1	primary	18000	NA	1	0
80	57	sbp	1	1	1	1	1	1	1	1	1	1	1	1	1	1	1	1	1	1	1	1	1	1	1	1	1	1	1	31	sbp	lopinda	1	PRIMARY	72	60+	cough	1	0	1	2	2	rural	2	secondary	1800	4	1	1
83	58	ctc	1	1	0	1	1	0	1	1	1	1	1	1	1	1	1	1	1	1	1	1	1	1	1	1	1	1	1	39	ctc	bhaiapur	0	PRIMARY	72	60+	gastritis	0	0	1	2	2	rural	1	primary	6000	NA	1	0
84	59	ctc	1	1	1	1	1	1	1	1	1	1	1	1	1	1	1	1	1	1	1	1	1	1	1	1	1	1	1	52	ctc	champati	0	PRIMARY	72	60+	fever	1	0	1	2	2	rural	0	No formal edu	2500	NA	1	0
85	60	sbp	1	1	1	1	1	1	1	1	1	1	1	1	1	1	1	1	1	1	1	1	1	1	1	1	1	1	1	17	sbp	salakani	0	PRIMARY	72	60+	cough	1	0	1	2	2	rural	2	secondary	5000	NA	1	0
86	61	ngp	1	1	1	1	1	1	1	1	1	1	1	1	1	1	1	1	1	1	1	1	1	1	1	1	1	1	1	422	ngp	ppp	3	SECONDARY	71	60+	fever	0	0	1	0	2	rural	2	secondary	3200	NA	1	1
87	62	sbp	1	1	1	1	1	1	1	1	1	1	1	1	1	1	1	1	1	1	1	1	1	1	1	1	1	1	1	2	sbp	salidigira	1	PRIMARY	71	60+	cough	0	0	3	1	2	rural	1	primary	1500	NA	1	1
88	63	ctc	1	1	1	1	1	1	1	1	1	1	1	1	1	1	1	1	1	1	1	1	1	1	1	1	1	1	1	166	ctc	ctc	4	TERTIARY	71	60+	heart pain	1	0	1	0	2	rural	1	primary	4000	NA	NA	1
89	64	sbp	1	1	1	1	1	1	1	1	1	1	1	1	1	1	1	1	1	1	1	1	1	1	1	1	1	1	1	63	sbp	hatibari	0	PRIMARY	71	60+	fever	0	0	3	2	2	rural	1	primary	5000	10	1	0
90	65	ctc	1	1	1	1	1	1	1	1	1	1	1	1	1	1	0	1	1	1	1	1	1	1	1	1	1	1	1	76	ctc	buxi bazar	4	TERTIARY	70	60+	injury to shoulder	1	1	1	2	0	urban	0	No formal edu	3000	NA	0	0
91	66	ctc	1	1	1	1	1	1	1	1	1	1	1	1	1	1	0	1	1	1	1	1	1	1	1	1	1	1	1	76	ctc	buxi bazar	4	TERTIARY	70	60+	injury to shoulder	1	1	1	2	0	urban	0	No formal edu	3000	NA	0	0
92	67	sbp	1	1	1	1	1	1	1	1	1	1	1	1	1	1	1	1	1	1	1	1	1	1	1	1	1	1	1	NA	sbp	Silet	4	TERTIARY	70	60+	fever	0	0	1	1	2	rural	0	No formal edu	2000	NA	0	1
93	68	sbp	1	1	0	1	1	1	1	1	1	1	1	1	1	1	1	1	1	1	1	1	1	1	1	1	1	1	1	147	sbp	katapali	4	TERTIARY	70	60+	hypertension	0	0	3	2	2	rural	2	secondary	5000	4	1	0
94	69	ctc	1	1	1	1	1	1	1	1	1	1	1	1	1	1	1	1	1	1	1	1	1	1	1	1	1	1	1	108	ctc	ctc	4	TERTIARY	70	60+	diarrhoea	0	0	3	2	0	urban	0	No formal edu	1000	15	1	1
95	70	ctc	1	1	1	1	1	1	1	1	1	1	1	1	1	1	1	1	1	1	1	1	1	1	1	1	1	1	1	108	ctc	ctc	4	TERTIARY	70	60+	diarrhoea	0	0	3	2	0	urban	0	No formal edu	1000	15	1	1
97	71	ngp	0	1	1	1	1	0	1	1	1	1	1	1	1	1	1	1	1	1	1	1	1	1	1	1	1	1	1	368	ngp	sanamachagam	3	SECONDARY	70	60+	chest pain	1	0	1	1	2	rural	0	No formal edu	1500	5	1	1
98	72	ctc	1	1	0	1	1	1	1	1	1	1	1	1	1	1	1	1	1	1	1	1	1	1	1	1	1	1	1	177	ctc	jspur	3	SECONDARY	70	60+	hypertension	0	0	3	2	0	urban	NA	primary	4000	NA	NA	1
99	73	sbp	1	1	1	1	1	0	1	1	1	1	1	1	1	1	1	1	1	1	1	1	1	1	1	1	1	1	1	61	sbp	modipada	3	SECONDARY	70	60+	peptic disease	1	1	1	2	2	rural	0	No formal edu	6000	NA	1	1
100	74	sbp	1	1	1	1	0	1	1	1	1	1	1	1	1	1	1	1	1	1	1	1	1	1	1	1	1	1	1	190	sbp	kumbharpada	3	SECONDARY	70	60+	backache	1	0	1	2	0	urban	0	No formal edu	3000	NA	NA	1
101	75	sbp	1	0	1	1	1	1	1	1	1	1	1	1	1	1	1	1	1	1	1	1	1	1	1	1	1	1	1	442	sbp	ramjimandir	3	SECONDARY	70	60+	diabeticwound	0	0	1	2	2	rural	0	No formal edu	5000	NA	1	0
102	76	ngp	1	1	0	1	1	1	1	1	1	1	1	1	1	1	1	1	1	1	1	1	1	1	1	1	1	1	1	60	ngp	nabarangpur	3	SECONDARY	70	60+	hypertension	0	0	1	2	2	rural	0	No formal edu	1000	NA	1	1
103	77	ctc	1	1	0	1	1	1	1	1	1	1	1	1	1	1	1	1	1	1	1	1	1	1	1	1	1	1	1	245	ctc	alishabazar	3	SECONDARY	70	60+	hypertension	0	1	1	2	0	urban	0	No formal edu	4000	NA	1	0
104	78	ctc	0	0	1	1	1	1	1	1	1	1	1	1	1	1	1	1	1	1	1	1	1	1	1	1	1	1	1	142	ctc	beewanbazar	3	SECONDARY	70	60+	diabetes	0	0	1	2	0	urban	0	No formal edu	2000	NA	1	0
105	79	ctc	1	0	0	1	1	1	1	1	1	1	1	1	1	1	1	1	1	1	1	1	1	1	1	1	1	1	1	339	ctc	tinkonia bagicha	3	SECONDARY	70	60+	diabetes	0	1	1	2	0	urban	0	No formal edu	5000	NA	1	1
106	80	sbp	1	1	0	1	1	1	1	1	1	1	1	1	1	1	1	1	1	1	1	1	1	1	1	1	1	1	1	397	sbp	jail road	3	SECONDARY	70	60+	hypertension	1	0	1	2	0	urban	1	primary	3000	NA	1	0
107	81	ctc	1	1	1	1	1	1	1	1	1	1	1	1	1	1	0	1	1	1	1	1	1	1	1	1	1	1	1	150	ctc	bhakabazar	3	SECONDARY	70	60+	finger nail injury	0	0	1	2	0	urban	1	primary	3000	NA	1	1
108	82	sbp	0	1	1	1	1	1	1	1	1	1	1	1	1	1	1	1	1	1	1	1	1	1	1	1	1	1	1	76	sbp	ranipali	3	SECONDARY	70	60+	arthritis	0	0	1	2	2	rural	3	grad	2500	NA	1	0
109	83	ctc	1	1	1	1	1	0	1	1	1	1	1	1	1	1	1	1	1	1	1	1	1	1	1	1	1	1	1	319	ctc	pithapur	3	SECONDARY	70	60+	acid peptiv disease	1	0	1	0	0	urban	0	No formal edu	3000	NA	1	0
110	84	ngp	1	1	1	1	1	1	1	1	1	1	1	1	1	1	1	1	1	1	1	1	1	0	1	1	1	1	1	388	ngp	Umarkot	3	SECONDARY	70	60+	malaria	1	0	1	0	2	rural	NA	primary	1000	NA	1	0
111	85	ngp	1	1	0	1	1	1	1	1	1	1	1	1	1	1	1	1	1	1	1	1	1	1	1	1	1	1	1	428	ngp	N.R.PUR	3	SECONDARY	70	60+	hypertension	0	0	1	2	0	urban	0	No formal edu	7000	NA	1	0
112	86	ctc	0	1	1	1	1	1	1	1	1	1	1	1	1	1	1	1	1	1	1	1	1	1	1	1	1	1	1	243	ctc	bangali sahi	3	SECONDARY	70	60+	arthritis	0	0	1	2	0	urban	0	No formal edu	3000	NA	1	1
113	87	sbp	1	1	0	1	1	1	1	1	1	1	1	1	1	1	1	1	1	1	1	1	1	1	1	1	1	1	1	305	sbp	jalchhak	3	SECONDARY	70	60+	hypertension	1	0	1	2	2	rural	1	primary	5000	NA	1	0
114	88	ngp	1	1	1	1	1	1	1	1	1	1	1	1	1	1	1	1	1	1	1	1	1	1	1	1	1	1	1	203	ngp	bonahania	3	SECONDARY	70	60+	fever	1	0	1	1	2	rural	0	No formal edu	1500	NA	1	1
115	89	ngp	1	1	1	1	1	1	1	1	1	1	1	1	1	1	1	1	1	1	1	1	1	1	1	1	1	1	1	265	ngp	umarkot	3	SECONDARY	70	60+	fever	1	0	1	0	NA	urban	NA	primary	5500	NA	1	0
116	90	ngp	1	1	1	1	1	1	1	1	1	1	1	1	1	1	1	1	1	1	1	1	1	1	1	1	1	1	1	265	ngp	umarhat	3	SECONDARY	70	60+	fever	1	0	1	0	NA	urban	1	primary	5500	NA	1	0
117	91	ngp	1	1	1	1	1	1	1	1	1	1	1	1	1	1	1	1	1	1	1	1	1	1	1	1	1	1	1	265	ngp	umarhat	3	SECONDARY	70	60+	fever	1	0	1	0	NA	urban	1	primary	5500	NA	1	0
118	92	ctc	1	1	1	1	1	1	1	1	1	1	1	1	1	1	1	1	1	1	1	1	1	1	1	1	1	1	1	182	ctc	college square	3	SECONDARY	70	60+	common cold	1	0	1	2	0	urban	1	primary	5000	NA	NA	0
119	93	sbp	1	1	1	1	1	1	1	1	1	1	1	1	1	1	1	1	1	1	1	1	1	1	1	1	1	1	1	446	sbp	modipada	3	SECONDARY	70	60+	swelling of abdomen	0	0	1	2	2	rural	2	secondary	5000	NA	1	0
120	94	sbp	1	1	1	1	1	1	1	1	1	1	1	1	1	1	1	1	1	1	1	1	1	1	1	1	1	1	1	226	sbp	dalepada	3	SECONDARY	70	60+	abdominal swelling	1	0	1	2	2	rural	0	No formal edu	3500	NA	1	1
121	95	ctc	1	1	1	1	1	1	1	1	1	1	1	1	1	1	1	1	1	1	1	1	1	1	1	1	1	1	1	272	ctc	maneswar	3	SECONDARY	70	60+	diarrhoea	0	0	1	2	2	rural	0	No formal edu	4500	NA	1	0
122	96	ngp	1	1	1	1	1	1	1	1	1	1	1	1	1	1	1	1	1	1	1	1	1	1	1	1	1	1	1	48	ngp	chatiguda	3	SECONDARY	70	60+	intestinal obstruction	1	0	1	2	2	rural	NA	primary	6000	NA	1	1
123	97	ngp	0	1	1	1	1	1	1	1	1	1	1	1	1	1	1	1	1	1	1	1	1	1	1	1	1	1	1	262	ngp	sariguda	3	SECONDARY	70	60+	eye pain	0	0	1	2	2	rural	0	No formal edu	1800	4	1	1
124	98	ngp	0	1	1	1	1	1	1	1	1	1	1	1	1	1	1	1	1	1	1	1	1	1	1	1	1	1	1	262	ngp	sargiguda	3	SECONDARY	70	60+	eye pain	0	0	1	2	2	rural	0	No formal edu	1800	4	1	1
125	99	ngp	0	1	1	1	1	1	1	1	1	1	1	1	1	1	1	1	1	1	1	1	1	1	1	1	1	1	1	262	ngp	sargiguda	3	SECONDARY	70	60+	eye pain	0	0	1	2	2	rural	0	No formal edu	1800	4	1	1
126	100	ctc	1	1	1	1	1	1	1	1	1	1	1	1	1	1	1	1	1	1	1	1	1	1	1	1	1	1	1	14	ctc	pir4a bazar	3	SECONDARY	70	60+	chest pain vomiting	0	1	1	0	0	urban	1	primary	4000	NA	1	1
127	101	ctc	1	1	1	1	1	1	1	1	1	1	1	1	1	1	1	1	1	1	1	1	1	1	1	1	1	1	1	322	ctc	kathagola sahi	3	SECONDARY	70	60+	chest pain	0	0	1	0	0	urban	0	No formal edu	3000	NA	1	0
128	102	ngp	1	1	1	1	1	1	1	1	1	1	1	1	1	1	1	1	1	1	1	1	1	1	1	1	1	1	1	380	ngp	NABARANGPUR	3	SECONDARY	70	60+	knee injury	1	0	1	2	2	rural	NA	primary	1800	NA	1	1
129	103	sbp	1	1	1	1	1	1	1	1	1	1	1	1	1	1	1	1	1	1	1	1	1	1	1	1	1	1	1	124	sbp	modipada	3	SECONDARY	70	60+	kneepain	1	0	1	1	2	rural	0	No formal edu	2200	NA	1	1
130	104	ngp	1	1	0	1	1	1	1	1	1	1	1	1	1	1	1	1	1	1	1	1	1	1	1	1	1	1	1	335	ngp	kamata	3	SECONDARY	70	60+	hypertension	0	0	1	1	2	rural	0	No formal edu	1800	NA	1	1
131	105	sbp	1	1	1	1	1	1	1	1	1	1	1	1	1	1	1	1	1	1	1	1	1	1	1	1	1	1	1	90	sbp	station pada	3	SECONDARY	70	60+	cough	1	0	1	1	2	rural	0	No formal edu	3500	NA	0	1
132	106	ngp	1	1	1	1	1	1	1	1	1	1	1	1	1	1	1	1	1	1	1	1	1	1	1	1	1	1	1	97	ngp	deogaon	3	SECONDARY	70	60+	pain in urine	1	0	1	0	2	rural	0	No formal edu	4000	NA	1	0
136	107	sbp	0	1	1	1	1	1	1	1	1	1	1	1	1	1	1	1	1	1	1	1	1	1	1	1	1	1	1	42	sbp	turamda	1	PRIMARY	70	60+	body pain	1	0	1	2	0	urban	0	No formal edu	5000	10	1	0
137	108	sbp	1	1	0	1	1	1	1	1	1	1	1	1	1	1	1	1	1	1	1	1	1	1	1	1	1	1	1	34	sbp	talab	1	PRIMARY	70	60+	hypertension	0	0	1	2	2	rural	0	No formal edu	1800	NA	1	1
138	109	sbp	1	1	0	1	1	1	1	1	1	1	1	1	1	1	1	1	1	1	1	1	1	1	1	1	1	1	1	104	sbp	baramudu	1	PRIMARY	70	60+	hypertension	0	2	3	0	2	rural	0	No formal edu	1800	NA	1	1
139	110	sbp	1	1	0	1	1	1	1	1	1	1	1	1	1	1	1	1	1	1	1	1	1	1	1	1	1	1	1	115	sbp	sasan	1	PRIMARY	70	60+	hypertension	0	NA	1	2	2	rural	0	No formal edu	2500	NA	1	1
140	111	ngp	1	1	0	1	1	1	1	1	1	1	1	1	1	1	1	1	1	1	1	1	1	1	1	1	1	1	1	23	ngp	dumniguda	1	PRIMARY	70	60+	hypertension	0	0	1	2	2	rural	0	No formal edu	4000	NA	1	1
141	112	sbp	0	1	1	1	1	1	1	1	1	1	1	1	1	1	1	1	1	1	1	1	1	1	1	1	1	1	0	42	sbp	debaipali	1	PRIMARY	70	60+	diarrhoea	1	0	1	0	NA	urban	0	No formal edu	1500	NA	1	1
142	113	ngp	0	1	1	1	1	0	1	1	1	1	1	1	1	1	1	1	1	1	1	1	1	1	1	1	1	1	1	26	ngp	nuapota	1	PRIMARY	70	60+	arthritis	1	2	1	2	2	rural	0	No formal edu	3500	NA	1	1
143	114	ngp	0	1	1	1	1	1	1	1	1	1	1	1	1	1	1	1	1	1	1	1	1	1	1	1	1	1	1	70	ngp	PPD	1	PRIMARY	70	60+	neck pain	0	0	1	0	2	rural	0	No formal edu	2500	NA	1	1
144	115	sbp	1	1	0	1	1	1	1	1	1	1	1	1	1	1	1	1	1	1	1	1	1	1	1	1	1	1	1	101	sbp	kasiri	1	PRIMARY	70	60+	hypertension	1	0	1	2	2	rural	1	primary	4000	NA	1	1
145	116	ngp	0	1	1	1	1	1	1	1	1	1	1	1	1	1	1	1	1	1	1	1	1	1	1	1	1	1	1	73	ngp	dabugaon	1	PRIMARY	70	60+	fever	0	NA	1	2	2	rural	0	No formal edu	1800	8	1	1
148	117	ngp	1	1	1	1	1	1	1	1	1	1	1	1	1	1	1	1	1	1	1	1	1	1	1	1	1	1	1	67	ngp	jantali	1	PRIMARY	70	60+	fever	1	0	1	0	2	rural	0	No formal edu	2500	NA	1	1
149	118	ngp	1	1	1	1	1	1	1	1	1	1	1	1	1	1	1	1	1	1	1	1	1	1	1	1	1	1	1	50	ngp	PPD	1	PRIMARY	70	60+	fever	1	0	1	1	2	rural	0	No formal edu	3000	NA	0	1
150	119	sbp	1	1	1	1	1	1	1	1	1	1	1	1	1	1	1	1	1	1	1	1	1	1	1	1	1	1	1	81	sbp	gunchamal	1	PRIMARY	70	60+	weakness	0	0	3	2	2	rural	0	No formal edu	2000	NA	1	1
151	120	ngp	1	1	1	1	1	1	1	1	1	1	1	1	1	1	1	1	1	1	1	1	1	1	1	1	1	1	1	26	ngp	DABUGAM	1	PRIMARY	70	60+	eye infection	0	0	1	0	2	rural	0	No formal edu	1500	NA	1	1
153	121	ctc	1	0	0	1	1	1	1	1	1	1	1	1	1	1	1	1	1	1	1	1	1	1	1	1	1	1	1	49	ctc	madhyagacha	0	PRIMARY	70	60+	hypertension	0	0	1	0	2	rural	0	No formal edu	3500	NA	1	1
154	122	ctc	1	1	1	1	1	1	1	1	1	1	1	1	1	1	1	1	1	1	1	1	1	1	1	1	1	1	0	22	ctc	padampur	0	PRIMARY	70	60+	headache & diarrhae	0	0	1	2	2	rural	1	primary	4000	NA	1	1
155	123	ctc	1	1	0	1	1	1	1	1	1	1	1	1	1	1	1	1	1	1	1	1	1	1	1	1	1	1	1	64	ctc	madhygaon	0	PRIMARY	70	60+	hypertension	0	0	1	2	2	rural	0	No formal edu	5000	NA	1	0
156	124	ctc	1	1	0	1	1	1	1	1	1	1	1	1	1	1	1	1	1	1	1	1	1	1	1	1	1	1	1	18	ctc	padampur	0	PRIMARY	70	60+	hypertension	0	1	1	0	2	rural	0	No formal edu	4000	NA	1	1
157	125	sbp	1	1	1	1	1	1	1	1	1	1	1	1	1	1	1	1	1	1	1	1	1	1	1	1	1	1	1	53	sbp	hatibari	0	PRIMARY	70	60+	fever	0	0	3	0	2	rural	0	No formal edu	1800	9	1	1
158	126	sbp	1	1	1	1	1	1	1	1	1	1	1	1	1	1	1	1	1	1	1	1	1	1	1	1	1	1	1	73	sbp	hatibari	0	PRIMARY	70	60+	fever	1	0	1	1	2	rural	0	No formal edu	1500	2	1	1
159	127	ctc	1	1	1	1	1	1	1	1	1	1	1	1	1	1	1	1	1	1	1	1	1	1	1	1	1	1	1	32	ctc	baragadia	0	PRIMARY	70	60+	common cold	1	0	1	2	2	rural	1	primary	5000	NA	1	0
160	128	sbp	1	1	1	1	1	1	1	1	1	1	1	1	1	1	1	1	1	1	1	1	1	1	1	1	1	1	1	49	sbp	gadabakotra	0	PRIMARY	70	60+	infection of eye	1	0	1	2	2	rural	0	No formal edu	1800	NA	1	1
161	129	ngp	1	1	1	1	1	1	1	1	1	1	1	1	1	1	1	1	1	1	1	1	1	1	1	1	1	1	1	62	ngp	kantama	0	PRIMARY	70	60+	chest pain	0	0	1	1	2	rural	0	No formal edu	2000	NA	NA	1
162	130	sbp	1	1	1	1	1	1	1	1	1	1	1	1	1	1	1	1	1	1	1	1	1	1	1	1	1	1	1	28	sbp	sasan	1	PRIMARY	69	60+	cough	1	0	3	1	2	rural	2	secondary	5000	NA	1	1
163	131	ctc	0	1	1	1	1	1	1	1	1	1	1	1	1	1	1	1	1	1	1	1	1	1	1	1	1	1	1	320	ctc	labour colony	3	SECONDARY	69	60+	arthritis	0	0	1	0	0	urban	0	No formal edu	5000	NA	NA	0
164	132	sbp	1	1	1	1	1	1	1	1	1	1	1	1	1	1	1	1	1	1	1	1	1	1	1	1	1	1	1	118	sbp	ranibandh	3	SECONDARY	69	60+	bodyache	1	0	1	1	2	rural	1	primary	2000	NA	0	1
165	133	ngp	1	1	1	1	1	1	1	1	1	1	1	1	1	1	1	1	1	1	1	1	1	1	1	1	1	1	1	448	ngp	podapola	3	SECONDARY	69	60+	dog bite	0	0	1	0	2	rural	0	No formal edu	5000	NA	0	1
166	134	sbp	1	1	1	1	1	1	1	1	1	1	1	1	1	1	1	1	1	1	1	1	1	1	1	1	1	1	1	NA	sbp	Sonpur	4	TERTIARY	68	60+	swelling of body	0	0	1	2	2	rural	1	primary	1800	NA	1	1
167	135	sbp	1	1	1	1	1	1	1	1	1	1	1	1	1	1	1	1	1	1	1	1	1	1	1	1	1	1	1	NA	sbp		4	TERTIARY	68	60+	neck pain	1	0	1	2	2	rural	1	primary	2500	NA	1	1
168	136	ctc	0	1	1	1	1	1	1	1	1	1	1	1	1	1	1	1	1	1	1	1	1	1	1	1	1	1	1	298	ctc	rajabagicha	3	SECONDARY	68	60+	arthritis	0	0	1	0	0	urban	1	primary	6000	NA	1	0
169	137	sbp	1	1	1	1	1	1	1	1	1	1	1	1	1	1	1	1	1	1	1	1	1	1	1	1	1	1	1	298	sbp	sarua	3	SECONDARY	68	60+	dogbite	1	0	1	0	2	rural	0	No formal edu	2000	NA	0	1
170	138	ngp	0	1	1	1	1	1	1	1	1	1	1	1	1	1	0	1	1	1	1	1	1	1	1	1	1	1	1	94	ngp	dabugaon	1	PRIMARY	68	60+	injury	1	0	1	0	2	rural	NA	primary	3200	NA	NA	1
172	139	sbp	1	1	0	1	1	1	1	1	1	1	1	1	1	1	1	1	1	1	1	1	1	1	1	1	1	1	1	18	sbp	kachinda	1	PRIMARY	68	60+	hypertension	1	0	0	2	2	rural	1	primary	7000	NA	1	0
173	140	sbp	1	1	1	1	1	1	1	1	1	1	1	1	1	1	1	1	1	1	1	1	1	1	1	1	1	1	1	13	sbp	jamarapada	1	PRIMARY	68	60+	weakness	0	0	3	1	2	rural	0	No formal edu	2000	NA	1	1
175	141	ngp	1	1	1	1	1	1	1	1	1	1	1	1	1	1	1	1	1	1	1	1	1	1	1	1	1	1	1	197	ngp	N.P.79	3	SECONDARY	67	60+	abdominal pain	1	1	3	2	0	urban	1	primary	4000	NA	1	1
176	142	ctc	1	1	1	1	1	0	1	1	1	1	1	1	1	1	1	1	1	1	1	1	1	1	1	1	1	1	1	233	ctc	rangamatigada	4	TERTIARY	67	60+	acidity	1	0	1	1	2	rural	1	primary	5000	5	0	0
177	143	ctc	1	1	1	1	1	1	1	1	1	1	1	1	1	1	1	1	1	1	1	1	1	1	1	1	1	1	1	58	ctc	ctc	4	TERTIARY	67	60+	one leg paralysed	1	0	1	2	2	rural	0	No formal edu	4000	NA	1	1
178	144	ctc	1	1	1	1	1	1	1	1	1	1	1	1	1	1	1	1	1	1	1	1	1	1	1	1	1	1	1	58	ctc	ctc	4	TERTIARY	67	60+	one leg paralysed	1	0	1	2	2	rural	0	No formal edu	4000	NA	1	1
179	145	ctc	1	1	1	1	0	1	1	1	1	1	1	1	1	1	1	1	1	1	1	1	1	1	1	1	1	1	1	108	ctc	kalibada	3	SECONDARY	67	60+	backache	1	0	1	2	0	urban	3	grad	5500	NA	NA	0
180	146	sbp	1	0	1	1	1	1	1	1	1	1	1	1	1	1	1	1	1	1	1	1	1	1	1	1	1	1	1	141	sbp	nandapada	3	SECONDARY	67	60+	diabetes	1	0	0	2	2	rural	1	primary	5000	NA	0	0
181	147	ctc	1	1	0	1	1	1	1	1	1	1	1	1	1	1	1	1	1	1	1	1	1	1	1	1	1	1	1	222	ctc	rajabagicha	3	SECONDARY	67	60+	hypertension	0	0	1	2	0	urban	1	primary	3000	NA	1	0
182	148	ctc	1	1	1	1	1	1	1	1	1	1	1	1	1	1	1	1	1	1	1	1	1	1	1	1	1	1	1	235	ctc	deewanbazar	3	SECONDARY	67	60+	joint pain	1	0	1	2	0	urban	0	No formal edu	3000	NA	1	1
183	149	ctc	1	1	1	1	1	1	1	1	1	1	1	1	1	1	1	1	1	1	1	1	1	1	1	1	1	1	1	176	ctc	telangabazar	3	SECONDARY	67	60+	blood in sputum	0	0	3	2	0	urban	2	secondary	10000	NA	1	0
184	150	sbp	1	1	1	0	1	1	1	1	1	1	1	1	1	1	1	1	1	1	1	1	1	1	1	1	1	1	1	94	sbp	sidajhilli	4	TERTIARY	66	60+	chronic lungs disease	0	0	1	1	2	rural	0	No formal edu	5000	NA	NA	1
185	151	sbp	1	1	1	1	1	1	1	1	1	1	1	1	1	1	1	1	1	1	1	1	1	1	1	1	1	1	1	171	sbp	sambalpur	3	SECONDARY	66	60+	abdominal pain	1	NA	1	2	0	urban	NA	primary	4500	NA	NA	0
188	152	sbp	1	1	1	1	1	1	1	1	1	1	1	1	1	1	1	1	1	1	1	1	1	1	1	1	1	1	1	44	sbp	killasaman	1	PRIMARY	66	60+	wound in mouth	1	0	1	1	2	rural	1	primary	2200	NA	1	1
190	153	sbp	1	1	1	1	1	1	1	1	1	1	1	1	1	1	0	1	1	1	1	1	1	1	1	1	1	1	1	106	sbp	debipali	1	PRIMARY	65	60+	injury	1	0	3	1	2	rural	2	secondary	1200	NA	1	1
192	154	ctc	1	1	1	1	1	0	1	1	1	1	1	1	1	1	1	1	1	1	1	1	1	1	1	1	1	1	1	233	ctc	rangamatigada	4	TERTIARY	65	60+	acidity	1	0	1	1	2	rural	1	primary	5000	5	0	0
193	155	sbp	1	1	1	1	1	1	1	1	1	1	1	1	1	1	1	1	0	1	1	1	1	1	1	1	1	1	1	69	sbp	balangibahal	4	TERTIARY	65	60+	kidney problem	1	0	1	2	2	rural	1	primary	4000	NA	1	1
196	156	sbp	0	1	1	1	1	1	1	1	1	1	1	1	1	1	1	1	1	1	1	1	1	1	1	1	1	1	1	243	sbp	burla	4	TERTIARY	65	60+	arthritis	0	1	3	2	0	urban	1	primary	1000	5	1	1
197	157	ctc	1	1	0	1	1	1	1	1	1	1	1	1	1	1	1	1	1	1	1	1	1	1	1	1	1	1	1	116	ctc	duburi	4	TERTIARY	65	60+	fever	1	0	1	1	2	rural	0	No formal edu	1500	3	0	1
198	158	ctc	1	1	0	1	1	1	1	1	1	1	1	1	1	1	1	1	1	1	1	1	1	1	1	1	1	1	1	116	ctc	duburi	4	TERTIARY	65	60+	fever	1	0	1	1	2	rural	0	No formal edu	1500	3	0	1
199	159	ctc	0	1	1	1	1	1	1	1	1	1	1	1	1	1	1	1	1	1	1	1	1	1	1	1	1	1	1	17	ctc	rajnagar	4	TERTIARY	65	60+	leg pain with swelling	1	0	1	0	2	rural	0	No formal edu	3200	2	0	1
200	160	ctc	0	1	1	1	1	1	1	1	1	1	1	1	1	1	1	1	1	1	1	1	1	1	1	1	1	1	1	17	ctc	rajnagar	4	TERTIARY	65	60+	leg pain with swelling	1	0	1	0	2	rural	0	No formal edu	3200	2	0	1
201	161	sbp	1	1	1	1	1	0	1	1	1	1	1	1	1	1	1	1	1	1	1	1	1	1	1	1	1	1	0	26	sbp	gapopali	4	TERTIARY	65	60+	diarrohea	1	1	1	2	2	rural	1	primary	5000	9	1	0
202	162	ctc	0	1	1	1	1	1	1	1	1	1	1	1	1	1	1	1	1	1	1	1	1	1	1	1	1	1	1	138	ctc	haripur	4	TERTIARY	65	60+	typhoid	0	0	3	2	2	rural	1	primary	1000	5	1	1
203	163	ctc	0	1	1	1	1	1	1	1	1	1	1	1	1	1	1	1	1	1	1	1	1	1	1	1	1	1	1	138	ctc	haripur	4	TERTIARY	65	60+	typhoid	0	0	3	2	2	rural	1	primary	1000	5	1	1
204	164	ctc	1	1	1	1	1	1	1	1	1	1	1	1	1	1	1	1	1	1	1	1	1	1	1	1	1	1	1	182	ctc	sataghata	4	TERTIARY	65	60+	chest pain	0	0	1	2	2	rural	0	No formal edu	3000	NA	1	1
205	165	ctc	1	1	1	1	1	1	1	1	1	1	1	1	1	1	1	1	1	1	1	1	1	1	1	1	1	1	1	182	ctc	sataghata	4	TERTIARY	65	60+	chest pain	0	0	1	2	2	rural	0	No formal edu	3000	NA	1	1
206	166	sbp	1	1	1	1	1	1	1	1	1	1	1	1	1	1	1	1	1	1	1	1	1	1	1	1	1	1	1	NA	sbp		4	TERTIARY	65	60+	Abdominal Pain	1	0	1	2	0	urban	1	primary	6000	NA	1	1
207	167	sbp	1	1	1	1	1	1	1	1	1	1	1	1	1	1	1	1	1	1	1	1	1	1	1	1	1	1	1	NA	sbp	Senapar	4	TERTIARY	65	60+	blood vomiting	1	0	1	1	2	rural	0	No formal edu	1500	NA	1	1
208	168	sbp	1	1	1	1	1	1	1	1	1	1	1	1	1	1	1	1	1	1	1	1	1	1	1	1	1	1	1	198	sbp	kalangapali	4	TERTIARY	65	60+	head reeling	1	0	1	2	2	rural	0	No formal edu	4300	NA	1	1
211	169	ngp	0	1	0	1	1	1	1	1	1	1	1	1	1	1	1	1	1	1	1	1	1	1	1	1	1	1	1	252	ngp	nuaguda	3	SECONDARY	65	60+	blood pressure	0	0	3	0	2	rural	0	No formal edu	2500	1	1	1
212	170	sbp	1	1	0	1	1	1	1	1	1	1	1	1	1	1	1	1	1	1	1	1	1	1	1	1	1	1	1	325	sbp	SBP	3	SECONDARY	65	60+	hypertension	1	0	1	2	0	urban	1	primary	1800	5	1	1
213	171	sbp	1	0	0	1	1	1	1	1	1	1	1	1	1	1	1	1	1	1	1	1	1	1	1	1	1	1	1	102	sbp	DAGAR SAHI	3	SECONDARY	65	60+	diabetes	0	1	3	2	NA	urban	0	No formal edu	3000	NA	NA	0
214	172	ngp	1	1	0	1	1	1	1	1	1	1	1	1	1	1	1	1	1	1	1	1	1	1	1	1	1	1	1	82	ngp	chotahandi	3	SECONDARY	65	60+	hypertension	1	0	1	1	2	rural	0	No formal edu	1500	NA	1	1
215	173	ngp	1	1	0	1	1	1	1	1	1	1	1	1	1	1	1	1	1	1	1	1	1	1	1	1	1	1	1	69	ngp	papada	3	SECONDARY	65	60+	hypertension	1	0	1	1	2	rural	0	No formal edu	3000	NA	0	1
216	174	ctc	1	1	1	1	1	1	1	1	1	1	1	1	1	1	0	1	1	1	1	1	1	1	1	1	1	1	1	38	ctc	keshar pur	3	SECONDARY	65	60+	injury	1	0	1	0	0	urban	0	No formal edu	3000	NA	0	0
217	175	sbp	1	0	1	1	1	1	1	1	1	1	1	1	1	1	1	1	1	1	1	1	1	1	1	1	1	1	1	62	sbp	mudhipada	3	SECONDARY	65	60+	diabetes	0	0	1	2	2	rural	0	No formal edu	4000	NA	NA	0
218	176	ngp	1	1	1	1	1	1	1	1	1	1	1	1	1	1	0	1	1	1	1	1	1	1	1	1	1	1	1	449	ngp	biligada	3	SECONDARY	65	60+	injury	0	0	3	0	2	rural	0	No formal edu	3000	NA	1	1
219	177	ngp	1	1	1	1	1	1	1	1	1	1	1	1	1	1	0	1	1	1	1	1	1	1	1	1	1	1	1	108	ngp	nabarangapur	3	SECONDARY	65	60+	injury	0	0	1	2	2	rural	0	No formal edu	2000	NA	1	1
220	178	ctc	1	1	0	1	1	1	1	1	1	1	1	1	1	1	1	1	1	1	1	1	1	1	1	1	1	1	1	221	ctc	tinkoniabagicha	3	SECONDARY	65	60+	hypertension	1	0	1	2	0	urban	0	No formal edu	2500	NA	1	1
221	179	sbp	1	1	0	1	1	1	1	1	1	1	1	1	1	1	1	1	1	1	1	1	1	1	1	1	1	1	1	60	sbp	gudiasingha	3	SECONDARY	65	60+	hypertension	1	0	1	0	2	rural	1	primary	3000	NA	1	1
222	180	ctc	1	1	1	1	1	1	1	1	1	1	1	1	1	1	1	1	1	1	1	1	1	1	1	0	1	1	1	119	ctc	beripur	3	SECONDARY	65	60+	allergy	0	0	1	2	0	urban	2	secondary	15000	NA	1	1
223	181	ngp	1	1	0	1	1	1	1	1	1	1	1	1	1	1	1	1	1	1	1	1	1	1	1	1	1	1	1	253	ngp	nuaguda	3	SECONDARY	65	60+	hypertension	0	0	3	0	2	rural	0	No formal edu	2500	1	1	1
224	182	ngp	1	1	1	1	1	1	1	1	1	1	1	1	1	1	0	1	1	1	1	1	1	1	1	1	1	1	1	319	ngp	kokalaguda	3	SECONDARY	65	60+	head injury	1	0	1	0	2	rural	0	No formal edu	3500	NA	1	1
225	183	ngp	1	1	1	1	1	1	1	1	1	1	1	1	1	1	0	1	1	1	1	1	1	1	1	1	1	1	1	319	ngp	kokalagunda	3	SECONDARY	65	60+	hand injury	1	0	1	0	2	rural	0	No formal edu	3500	NA	1	1
226	184	ngp	1	1	1	1	1	1	1	1	1	1	1	1	1	1	0	1	1	1	1	1	1	1	1	1	1	1	1	319	ngp	kokalagunda	3	SECONDARY	65	60+	hand injury	1	0	1	0	2	rural	0	No formal edu	3500	NA	1	1
227	185	ctc	1	1	1	1	1	1	1	1	1	1	1	1	1	1	1	1	1	1	1	1	1	1	1	1	1	1	0	92	ctc	buxi bazar	3	SECONDARY	65	60+	diarrhea	0	0	1	2	0	urban	0	No formal edu	4000	NA	1	0
228	186	sbp	1	1	1	1	1	1	1	1	1	1	1	1	1	1	1	1	1	1	1	1	1	1	1	1	1	1	1	291	sbp	sambalpur	3	SECONDARY	65	60+	leprosy	1	0	1	0	0	urban	0	No formal edu	2500	NA	1	1
229	187	sbp	1	1	1	1	1	1	1	1	1	1	1	1	1	1	1	1	1	1	1	1	1	1	1	1	1	1	1	88	sbp	motipada	3	SECONDARY	65	60+	bodyache	1	0	1	2	0	urban	0	No formal edu	2500	NA	1	1
230	188	ngp	1	1	1	1	1	1	1	1	1	1	1	1	1	1	1	1	1	1	1	1	1	1	1	1	1	1	1	101	ngp	N.R.PUR	3	SECONDARY	65	60+	fever	1	0	1	2	0	urban	2	secondary	1400	NA	0	0
231	189	ngp	1	1	1	1	1	1	1	1	1	1	1	1	1	1	1	1	1	1	1	1	1	1	1	1	1	1	1	54	ngp	sindiguda	3	SECONDARY	65	60+	fever	1	0	1	1	2	rural	3	grad	3500	NA	1	1
232	190	sbp	1	1	1	1	1	1	1	1	1	1	1	1	1	1	1	1	1	1	1	1	1	1	1	1	1	1	1	273	sbp	meknesh	3	SECONDARY	65	60+	fever	1	0	1	1	NA	urban	0	No formal edu	2000	NA	1	0
233	191	ngp	1	1	1	1	1	1	1	1	1	1	1	1	1	1	1	1	1	1	1	1	1	1	1	1	1	1	1	273	ngp	meknesh	3	SECONDARY	65	60+	fever	1	0	1	1	NA	urban	0	No formal edu	2000	NA	1	0
234	192	ngp	1	1	1	1	1	1	1	1	1	1	1	1	1	1	1	1	1	1	1	1	1	1	1	1	1	1	1	273	ngp	meknesh	3	SECONDARY	65	60+	fever	1	0	1	1	NA	urban	0	No formal edu	2000	NA	1	0
235	193	sbp	1	1	1	1	1	1	1	1	1	1	1	1	1	1	1	1	1	1	1	1	1	1	1	1	1	1	1	219	sbp	jhanarpar	3	SECONDARY	65	60+	abdominalpain	1	0	1	1	2	rural	1	primary	2200	NA	1	1
236	194	sbp	1	1	1	1	1	1	1	1	1	1	1	1	1	1	1	1	1	1	1	1	1	1	1	1	1	1	1	105	sbp	durgapali	3	SECONDARY	65	60+	constipation	1	0	1	0	2	rural	2	secondary	2500	NA	0	1
237	195	sbp	1	1	1	1	1	1	1	1	1	1	1	1	1	1	1	1	1	1	1	1	1	1	1	1	1	1	1	222	sbp	fatah	3	SECONDARY	65	60+	constipation	1	0	1	2	2	rural	2	secondary	4200	NA	1	1
238	196	sbp	1	1	1	1	1	1	1	1	1	1	1	1	1	1	1	1	1	1	1	1	1	1	1	1	1	1	1	169	sbp	bahan	3	SECONDARY	65	60+	hepatitis	1	0	1	2	2	rural	2	secondary	4000	NA	0	0
239	197	sbp	1	1	1	1	1	1	1	1	1	1	1	1	1	1	1	1	1	1	1	1	1	1	1	1	1	1	1	93	sbp	cherapara	3	SECONDARY	65	60+	eye paiin	1	0	1	1	2	rural	0	No formal edu	3500	NA	0	0
240	198	sbp	1	1	1	1	1	1	1	1	1	1	1	1	1	1	1	1	1	1	1	1	1	1	1	1	1	1	1	9	sbp	enguagali	3	SECONDARY	65	60+	knee pain	1	0	1	0	2	rural	0	No formal edu	3000	NA	1	1
241	199	ctc	1	0	0	1	1	1	1	1	1	1	1	1	1	1	1	1	1	1	1	1	1	1	1	1	1	1	1	145	ctc	kathagola sahi	3	SECONDARY	65	60+	hypertension	1	0	1	2	0	urban	0	No formal edu	6000	NA	1	0
242	200	sbp	1	1	1	1	1	1	1	1	1	1	1	1	1	1	1	1	1	1	1	1	1	1	1	1	1	1	1	91	sbp	SBP	3	SECONDARY	65	60+	cough	0	0	1	2	2	rural	0	No formal edu	6000	NA	NA	0
243	201	sbp	1	1	1	1	1	1	1	1	1	1	1	1	1	1	1	1	1	1	1	1	1	1	1	1	1	1	1	233	sbp	tahalpada	3	SECONDARY	65	60+	asthma	1	0	1	2	2	rural	1	primary	5000	NA	1	0
244	202	ctc	0	1	0	1	1	1	1	1	1	1	1	1	1	1	1	1	1	1	1	1	1	1	1	1	1	1	1	24	ctc	deewan bazar	3	SECONDARY	65	60+	asthma	0	1	1	2	0	urban	0	No formal edu	4000	NA	1	0
248	203	sbp	0	1	0	1	1	1	1	1	1	1	1	1	1	1	1	1	1	1	1	1	1	1	1	1	1	1	1	27	sbp	dangapal	1	PRIMARY	65	60+	hypertension	0	0	3	2	2	rural	0	No formal edu	2000	9	1	1
249	204	sbp	0	1	1	1	1	1	1	1	1	1	1	1	1	1	1	1	1	1	1	1	1	1	1	1	1	1	1	46	sbp	jujomura	1	PRIMARY	65	60+	arthritis	0	0	1	1	2	rural	0	No formal edu	1800	15	1	1
250	205	ngp	0	1	1	1	1	1	1	1	1	1	1	1	1	1	1	1	1	1	1	1	1	1	1	0	1	1	1	112	ngp	dabugaon	1	PRIMARY	65	60+	skin infection	1	NA	1	1	2	rural	0	No formal edu	1800	4	1	1
251	206	sbp	0	1	1	1	1	1	1	1	1	1	1	1	1	1	1	1	1	1	1	1	1	1	1	1	1	1	1	24	sbp	longbahal	1	PRIMARY	65	60+	arthritis	0	0	0	1	2	rural	0	No formal edu	2500	13	NA	1
252	207	sbp	0	1	1	1	1	1	1	1	1	1	1	1	1	1	1	1	1	1	1	1	1	1	1	1	1	1	1	54	sbp	kansar	1	PRIMARY	65	60+	arthritis	0	1	1	2	2	rural	1	primary	2000	NA	NA	1
254	208	ngp	1	1	0	1	1	1	1	1	1	1	1	1	1	1	1	1	1	1	1	1	1	1	1	1	1	1	1	22	ngp	dumniguda	1	PRIMARY	65	60+	hypertension	0	0	1	2	NA	urban	0	No formal edu	1500	NA	1	1
255	209	ngp	1	1	1	1	1	0	1	1	1	1	1	1	1	1	1	1	1	1	1	1	1	1	1	1	1	1	1	61	ngp	ppd	1	PRIMARY	65	60+	acidic peptic disease	1	0	1	1	2	rural	0	No formal edu	3000	NA	1	0
256	210	ngp	1	1	0	1	1	1	1	1	1	1	1	1	1	1	1	1	1	1	1	1	1	1	1	1	1	1	1	117	ngp	jatabal	1	PRIMARY	65	60+	hypertension	0	1	1	2	2	rural	0	No formal edu	3000	NA	1	0
257	211	sbp	1	1	0	1	1	1	1	1	1	1	1	1	1	1	1	1	1	1	1	1	1	1	1	1	1	1	1	107	sbp	sasan	1	PRIMARY	65	60+	hypertension	1	0	1	1	2	rural	2	secondary	2500	NA	1	1
259	212	ngp	1	1	0	1	1	1	1	1	1	1	1	1	1	1	1	1	1	1	1	1	1	1	1	1	1	1	1	57	ngp	mudhiaguda	1	PRIMARY	65	60+	hypertension	0	0	1	0	2	rural	0	No formal edu	5000	NA	1	1
261	213	ngp	1	1	1	1	1	1	1	1	1	1	1	1	1	1	1	1	1	1	1	1	1	1	1	1	1	1	1	25	ngp	debugam	1	PRIMARY	65	60+	eye infection	0	0	1	2	2	rural	NA	primary	1800	NA	1	1
262	214	ngp	1	1	1	1	1	1	1	1	1	1	1	1	1	1	1	1	1	1	1	1	1	1	1	1	1	1	1	2	ngp	dabugam	1	PRIMARY	65	60+	chest pain	0	NA	1	1	2	rural	0	No formal edu	5000	NA	1	1
263	215	sbp	1	1	1	1	1	1	1	1	1	1	1	1	1	1	1	1	1	1	1	1	1	1	1	1	1	1	1	113	sbp	pardhiapali	1	PRIMARY	65	60+	pain in feet	0	0	1	1	2	rural	0	No formal edu	4500	NA	1	1
265	216	ngp	1	1	1	1	1	1	1	1	1	1	1	1	1	1	1	1	1	1	1	1	1	1	1	1	1	1	1	22	ngp	ghitkughuda	1	PRIMARY	65	60+	cough	1	0	1	1	2	rural	1	primary	3500	NA	0	0
268	217	sbp	0	1	1	1	1	1	1	1	1	1	1	1	1	1	1	1	1	1	1	1	1	1	1	1	1	1	1	50	sbp	bisalaguda	0	PRIMARY	65	60+	arthritis	0	0	1	1	2	rural	0	No formal edu	3000	NA	1	0
269	218	sbp	0	1	1	1	1	1	1	1	1	1	1	1	1	1	1	1	1	1	1	1	1	1	1	1	1	1	1	49	sbp	bisalaguda	0	PRIMARY	65	60+	arthritis	0	0	1	1	2	rural	0	No formal edu	3000	NA	1	1
270	219	sbp	1	1	0	1	1	1	1	1	1	1	1	1	1	1	1	1	1	1	1	1	1	1	1	1	1	1	1	28	sbp	dhanakhande	0	PRIMARY	65	60+	hypertension	0	NA	1	2	2	rural	0	No formal edu	2500	NA	1	0
271	220	ngp	1	1	0	1	1	1	1	1	1	1	1	1	1	1	1	1	1	1	1	1	1	1	1	1	1	1	1	61	ngp	turwiaguda	0	PRIMARY	65	60+	hypertension	1	NA	1	0	2	rural	NA	primary	1000	NA	1	1
272	221	ngp	0	1	0	1	1	1	1	1	1	1	1	1	1	1	1	1	1	1	1	1	1	1	1	1	1	1	1	72	ngp	maidalpur	0	PRIMARY	65	60+	arthritis	0	0	1	2	2	rural	NA	primary	1500	NA	1	0
273	222	sbp	1	1	1	1	1	1	1	1	1	1	1	1	1	1	1	1	1	1	1	1	1	1	1	0	1	1	1	52	sbp	solakani	0	PRIMARY	65	60+	skin disease	0	0	1	0	2	rural	0	No formal edu	2500	NA	1	1
274	223	ctc	1	1	1	1	0	1	1	1	1	1	1	1	1	1	1	1	1	1	1	1	1	1	1	1	1	1	0	37	ctc	padampur	0	PRIMARY	65	60+	diarrheal abdominal pain	0	1	2	2	1	urban	1	primary	5000	NA	1	0
275	224	ngp	1	1	1	1	1	1	1	1	1	1	1	1	1	1	1	1	1	1	1	1	1	1	1	1	1	1	1	40	ngp	baira	0	PRIMARY	65	60+	fever	1	0	1	1	2	rural	0	No formal edu	1500	NA	0	1
276	225	ngp	1	1	1	1	1	1	1	1	1	1	1	1	1	1	1	1	1	1	1	1	1	1	1	1	1	1	1	74	ngp	maidalpur	0	PRIMARY	65	60+	fever	1	0	1	2	NA	urban	NA	primary	6000	NA	1	0
277	226	sbp	1	1	1	1	1	1	1	1	1	1	1	1	1	1	1	1	1	1	1	1	1	1	1	1	1	1	1	28	sbp	jamutal	0	PRIMARY	65	60+	weakness	0	0	1	1	2	rural	0	No formal edu	4500	6	1	0
279	227	ngp	1	1	1	1	1	1	1	1	1	1	1	1	1	1	1	1	1	1	1	1	1	1	1	1	1	1	1	71	ngp	keduguda	0	PRIMARY	65	60+	joint pain	1	0	1	2	2	rural	2	secondary	4000	NA	1	0
282	228	ngp	1	1	1	1	1	1	1	1	1	1	1	1	1	1	1	1	1	1	1	1	1	1	1	1	1	1	1	98	ngp	taragaon	3	SECONDARY	64	60+	leg pain	0	0	3	0	2	rural	1	primary	1800	NA	1	1
283	229	ctc	1	1	1	1	1	1	1	1	1	1	1	1	1	1	1	1	1	1	1	1	1	1	1	1	1	1	1	345	ctc	chakamula	3	SECONDARY	64	60+	cough	1	0	1	2	2	rural	NA	primary	1800	NA	1	1
284	230	sbp	1	1	1	1	1	1	1	1	1	1	1	1	1	1	1	1	1	1	1	1	1	1	1	1	1	1	1	26	sbp	kuhinda	1	PRIMARY	64	60+	infection	0	0	3	1	2	rural	3	grad	3000	NA	1	1
285	231	sbp	0	1	1	1	1	1	1	1	1	1	1	1	1	1	1	1	1	1	1	1	1	1	1	1	1	1	1	27	sbp	chandrapada	3	SECONDARY	64	60+	arthritis	1	0	1	2	2	rural	0	No formal edu	3000	NA	0	0
286	232	ctc	1	1	1	1	1	1	1	1	1	1	1	1	1	1	0	1	1	1	1	1	1	1	1	1	1	1	1	165	ctc	balubazar	3	SECONDARY	64	60+	injury in leg	0	0	1	2	0	urban	0	No formal edu	3500	NA	1	1
287	233	ctc	1	1	1	1	1	1	1	1	1	1	1	1	1	1	1	1	1	1	1	1	1	1	1	1	1	1	1	223	ctc	balarampur	3	SECONDARY	64	60+	abdominal pain	0	0	1	2	0	urban	0	No formal edu	1800	NA	0	1
288	234	ctc	1	1	1	1	1	1	1	1	1	1	1	1	1	1	1	1	1	1	1	1	1	1	1	1	1	1	1	34	ctc	barabati stadium	3	SECONDARY	64	60+	piles	0	0	1	2	0	urban	0	No formal edu	5000	NA	1	0
289	235	sbp	1	1	1	1	1	1	1	1	1	1	1	1	1	1	1	1	1	1	1	1	1	1	1	1	1	1	1	414	sbp	hatibada	3	SECONDARY	64	60+	shoulder pain	1	0	1	1	2	rural	NA	primary	2500	NA	1	1
290	236	sbp	1	1	1	1	1	1	1	1	1	1	1	1	1	1	1	1	1	1	1	1	1	1	1	0	1	1	1	18	sbp	dangapal	1	PRIMARY	64	60+	scabies	1	0	1	0	2	rural	2	secondary	5000	5	1	0
291	237	sbp	1	1	1	1	1	1	1	1	1	1	1	1	1	1	1	1	1	1	0	1	1	1	1	1	1	1	1	9	sbp	dhanupali	0	PRIMARY	64	60+	thyroid	1	0	1	2	2	rural	2	secondary	5000	NA	0	0
292	238	ngp	1	1	1	1	1	1	1	1	1	1	1	1	1	1	1	1	1	1	1	1	1	1	1	1	1	1	0	87	ngp	taridaguda	1	PRIMARY	63	60+	diarrheal	0	0	1	1	2	rural	1	primary	3000	NA	NA	0
294	239	ctc	1	1	1	1	1	1	1	1	1	1	1	1	1	1	0	1	1	1	1	1	1	1	1	1	1	1	1	206	ctc	bangali sahi	3	SECONDARY	63	60+	injury	1	0	1	2	0	urban	1	primary	3000	NA	NA	0
295	240	sbp	1	1	1	1	1	1	1	1	1	1	1	1	1	1	1	1	1	1	1	1	1	1	1	1	1	1	1	21	sbp	jujomura	1	PRIMARY	63	60+	eye pain	1	0	1	2	2	rural	2	secondary	1800	6	0	1
297	241	ngp	1	1	1	1	1	1	1	1	1	1	1	1	1	1	1	1	1	1	1	1	1	1	1	1	1	1	0	289	ngp	chikli	3	SECONDARY	62	60+	diarrhoeal disease	0	0	1	0	2	rural	1	primary	3000	NA	1	1
299	242	sbp	1	1	1	1	1	1	0	1	1	1	1	1	1	1	1	1	1	1	1	1	1	1	1	1	1	1	1	84	sbp	sola	4	TERTIARY	62	60+	heart pain	0	0	1	2	2	rural	0	No formal edu	4000	NA	NA	1
300	243	ctc	0	1	1	1	1	1	1	1	1	1	1	1	1	1	1	1	1	1	1	1	1	1	1	1	1	1	1	187	ctc	puran	4	TERTIARY	62	60+	arthritis	1	0	1	2	2	rural	0	No formal edu	3000	NA	1	1
301	244	ctc	0	1	1	1	1	1	1	1	1	1	1	1	1	1	1	1	1	1	1	1	1	1	1	1	1	1	1	187	ctc	puran	4	TERTIARY	62	60+	arthritis	1	0	1	2	2	rural	0	No formal edu	3000	NA	1	1
302	245	ctc	0	1	1	1	1	1	1	1	1	1	1	1	1	1	1	1	1	1	1	1	1	1	1	1	1	1	1	55	ctc	jahanpur	4	TERTIARY	62	60+	arthritis	1	0	1	0	2	rural	0	No formal edu	2000	NA	1	1
303	246	ctc	0	1	1	1	1	1	1	1	1	1	1	1	1	1	1	1	1	1	1	1	1	1	1	1	1	1	1	55	ctc	jahanpur	4	TERTIARY	62	60+	arthritis	1	0	1	0	2	rural	0	No formal edu	2000	NA	1	1
304	247	sbp	1	1	0	1	1	1	1	1	1	1	1	1	1	1	1	1	1	1	1	1	1	1	1	1	1	1	1	383	sbp	station bazar	3	SECONDARY	62	60+	hypertension	1	0	1	2	0	urban	0	No formal edu	3500	NA	1	1
305	248	sbp	1	1	0	1	1	1	1	1	1	1	1	1	1	1	1	1	1	1	1	1	1	1	1	1	1	1	1	386	sbp	menimal	3	SECONDARY	62	60+	hypertension	0	0	1	2	2	rural	0	No formal edu	3000	NA	1	0
306	249	ngp	1	1	1	1	1	1	1	1	1	1	1	1	1	1	1	1	1	1	1	1	1	0	1	1	1	1	1	315	ngp	N.R.PUR	3	SECONDARY	62	60+	malaria	0	0	3	0	0	urban	0	No formal edu	5000	NA	1	0
307	250	ngp	1	1	1	1	1	1	1	1	1	1	1	1	1	1	1	1	1	1	1	1	1	1	1	1	1	1	0	39	ngp	dungariguda	3	SECONDARY	62	60+	diarrhoea	0	0	3	1	2	rural	0	No formal edu	1500	NA	1	1
308	251	ngp	1	1	1	1	1	1	1	1	1	1	1	1	1	1	1	1	1	1	1	1	1	0	1	1	1	1	1	315	ngp	nabarangpur	3	SECONDARY	62	60+	malaria	0	0	3	2	0	urban	0	No formal edu	5000	NA	1	0
309	252	ngp	1	1	1	1	1	1	1	1	1	1	1	1	1	1	1	1	1	1	1	1	1	0	1	1	1	1	1	315	ngp	nabarangpur	3	SECONDARY	62	60+	malaria	0	0	3	2	0	urban	0	No formal edu	5000	NA	1	0
310	253	ctc	0	1	1	1	1	1	1	1	1	1	1	1	1	1	1	1	1	1	1	1	1	1	1	1	1	1	1	345	ctc	haripur	3	SECONDARY	62	60+	arthritis	1	0	1	2	0	urban	1	primary	5000	NA	1	0
311	254	sbp	1	1	1	1	1	1	1	1	1	1	1	1	1	1	1	1	1	1	1	1	1	1	1	0	1	1	1	147	sbp	sambalpur	3	SECONDARY	62	60+	skin disease	1	0	1	0	0	urban	0	No formal edu	2000	NA	1	1
312	255	ngp	1	1	0	1	1	1	1	1	1	1	1	1	1	1	1	1	1	1	1	1	1	1	1	1	1	1	1	444	ngp	purnakanta	3	SECONDARY	62	60+	hypertension	1	0	1	1	2	rural	0	No formal edu	4000	NA	0	1
313	256	ngp	1	1	1	1	1	1	1	1	1	1	1	1	1	1	1	1	1	1	1	1	1	1	1	1	1	1	1	450	ngp	kumunjagada	3	SECONDARY	62	60+	fever	0	NA	1	2	2	rural	0	No formal edu	6000	NA	1	1
314	257	ctc	1	1	1	1	1	1	1	1	1	1	1	1	1	1	1	1	1	1	1	1	1	1	1	1	1	1	1	342	ctc	kazi bazar	3	SECONDARY	62	60+	abdominal pain	0	0	1	2	0	urban	1	primary	3000	NA	1	0
315	258	ngp	1	1	1	1	1	1	1	1	1	1	1	1	1	1	1	1	1	1	1	1	1	1	1	1	1	1	1	301	ngp	kotal ray	3	SECONDARY	62	60+	abdominal pain	1	0	1	0	2	rural	NA	primary	3000	NA	NA	1
316	259	ngp	1	1	1	1	1	1	1	1	1	1	1	1	1	1	1	1	1	1	1	1	1	1	1	1	1	1	1	301	ngp	kotalrose	3	SECONDARY	62	60+	abdominal pain	1	0	1	0	2	rural	NA	primary	3000	NA	1	1
317	260	ngp	1	1	1	1	1	1	1	1	1	1	1	1	1	1	1	1	1	1	1	1	1	1	1	1	1	1	1	301	ngp	kotalrose	3	SECONDARY	62	60+	abdominal pain	1	0	1	0	2	rural	NA	primary	3000	NA	1	1
318	261	ngp	1	1	1	1	1	1	1	1	1	1	1	1	1	1	1	1	1	1	1	1	1	1	1	1	1	1	1	26	ngp	pakhunagyda	3	SECONDARY	62	60+	anorexia	1	0	1	1	2	rural	1	primary	4200	NA	1	1
319	262	sbp	1	1	1	1	1	1	1	1	1	1	1	1	1	1	1	1	1	1	1	1	1	1	1	1	1	1	1	162	sbp	tikirapada	3	SECONDARY	62	60+	ear ache	0	0	1	1	2	rural	0	No formal edu	3000	NA	1	1
320	263	ngp	1	1	1	1	1	1	1	1	1	1	1	1	1	1	1	1	1	1	1	1	1	1	1	1	1	1	1	300	ngp	N.R.PUR	3	SECONDARY	62	60+	pain in leg	1	0	1	2	0	urban	2	secondary	5000	NA	0	0
321	264	ngp	1	1	1	1	1	1	1	1	1	1	1	1	1	1	1	1	1	1	1	1	1	1	1	1	1	1	1	300	ngp	ngp	3	SECONDARY	62	60+	leg pain	1	0	1	2	0	urban	2	secondary	5000	NA	0	0
322	265	ngp	1	1	1	1	1	1	1	1	1	1	1	1	1	1	1	1	1	1	1	1	1	1	1	1	1	1	1	300	ngp	ngp	3	SECONDARY	62	60+	leg pain	1	0	1	2	0	urban	2	secondary	5000	NA	0	0
323	266	sbp	1	1	1	1	1	1	1	1	1	1	1	1	1	1	1	1	1	1	1	1	1	1	1	1	1	1	1	225	sbp	jhurapalli	3	SECONDARY	62	60+	kneepain	1	0	1	2	2	rural	2	secondary	5500	NA	1	0
324	267	ctc	1	0	0	1	1	1	1	1	1	1	1	1	1	1	1	1	1	1	1	1	1	1	1	1	1	1	1	99	ctc	dargha bazar	3	SECONDARY	62	60+	hypertension	1	0	1	2	0	urban	1	primary	7000	NA	1	0
325	268	ngp	1	1	1	1	1	1	1	1	1	1	1	1	1	1	1	1	1	1	1	1	1	1	1	1	1	1	1	199	ngp	chatahandi	3	SECONDARY	62	60+	head ache	0	NA	1	1	2	rural	0	No formal edu	3000	NA	1	1
326	269	ngp	1	1	1	1	1	1	1	1	1	1	1	1	1	1	1	1	1	1	1	1	1	1	1	1	1	1	1	166	ngp	papadapada	3	SECONDARY	62	60+	dog bite	0	0	1	1	NA	urban	0	No formal edu	3500	NA	1	1
327	270	sbp	1	1	0	1	1	1	1	1	1	1	1	1	1	1	1	1	1	1	1	1	1	1	1	1	1	1	1	113	sbp	jujomura	1	PRIMARY	62	60+	hypertension	0	0	1	2	2	rural	2	secondary	5000	5	1	0
330	271	ngp	0	1	1	1	1	1	1	1	1	1	1	1	1	1	1	1	1	1	1	1	1	1	1	1	1	1	1	106	ngp	PPD	1	PRIMARY	62	60+	body ache	0	0	1	0	2	rural	0	No formal edu	3000	NA	1	1
331	272	ngp	1	1	0	1	1	1	1	1	1	1	1	1	1	1	1	1	1	1	1	1	1	1	1	1	1	1	1	30	ngp	dabugam	1	PRIMARY	62	60+	hypertension	0	NA	1	1	2	rural	0	No formal edu	1000	NA	1	1
332	273	ngp	1	1	0	1	1	1	1	1	1	1	1	1	1	1	1	1	1	1	1	1	1	1	1	1	1	1	1	1	ngp	papadahandi	1	PRIMARY	62	60+	hypertension	1	0	1	1	2	rural	0	No formal edu	2500	NA	0	1
334	274	ngp	1	1	1	1	1	1	1	1	1	1	1	1	1	1	1	1	1	1	1	1	1	1	1	1	1	1	1	81	ngp	minja	1	PRIMARY	62	60+	fever	0	0	1	0	2	rural	0	No formal edu	4000	NA	NA	1
335	275	sbp	1	1	1	1	1	1	1	1	1	1	1	1	1	1	1	1	1	1	1	1	1	1	1	1	1	1	1	65	sbp	sasan	1	PRIMARY	62	60+	wound in foot	1	0	1	2	2	rural	0	No formal edu	2000	NA	0	1
337	276	sbp	1	1	1	1	1	1	1	1	1	1	1	1	1	1	1	1	1	1	1	1	1	1	1	1	1	1	1	56	sbp	majhipali	1	PRIMARY	62	60+	cough	1	0	1	0	2	rural	2	secondary	3500	NA	0	1
339	277	sbp	1	1	1	1	1	1	1	1	1	1	1	1	1	1	1	1	1	1	1	1	1	1	1	1	1	1	0	5	sbp	musakani	0	PRIMARY	62	60+	loose motion	0	0	3	1	2	rural	0	No formal edu	5000	5	1	0
342	278	sbp	1	1	1	1	1	0	1	1	1	1	1	1	1	1	1	1	1	1	1	1	1	1	1	1	1	1	1	18	sbp	dhanakhande	0	PRIMARY	62	60+	acid peptic disease	1	0	1	0	2	rural	3	grad	20000	NA	0	0
343	279	ctc	1	1	1	1	1	1	1	1	1	1	1	1	1	1	1	1	1	1	1	1	1	1	1	1	1	1	1	79	ctc	padampur	0	PRIMARY	62	60+	body ache	0	0	3	0	2	rural	1	primary	2500	NA	1	1
344	280	sbp	1	1	1	1	1	1	1	1	1	1	1	1	1	1	1	1	1	1	1	1	1	1	1	1	1	1	1	49	sbp	baraghata	0	PRIMARY	62	60+	fever	0	0	3	1	2	rural	NA	primary	1500	4	1	1
345	281	sbp	1	1	1	1	1	1	1	1	1	1	1	1	1	1	1	1	1	1	1	1	1	1	1	1	1	1	1	13	sbp	mahurbali	0	PRIMARY	62	60+	fever	1	0	1	1	2	rural	1	primary	1500	4	0	1
346	282	ctc	1	1	1	1	1	1	1	1	1	1	1	1	1	1	1	1	1	1	1	1	1	1	1	1	1	1	1	44	ctc	padampur	0	PRIMARY	62	60+	fever head ache	1	0	1	0	1	urban	0	No formal edu	2000	NA	1	1
348	283	ngp	1	1	1	1	1	1	1	1	1	1	1	1	1	1	1	1	1	1	1	1	1	1	1	1	1	1	0	289	ngp	chikli	3	SECONDARY	61	60+	diarrhoeal disease	0	0	1	0	2	rural	1	primary	3000	NA	1	1
349	284	sbp	1	1	1	1	1	1	1	1	1	1	1	1	1	1	1	1	1	1	1	1	1	1	1	0	1	1	1	27	sbp	kadaimunda	1	PRIMARY	61	60+	skin infection	1	0	1	1	2	rural	2	secondary	1200	NA	1	1
350	285	ngp	1	1	1	1	1	1	1	1	1	1	1	1	1	1	0	1	1	1	1	1	1	1	1	1	1	1	1	323	ngp	gundar	3	SECONDARY	61	60+	back injury	1	0	1	2	2	rural	NA	primary	3500	NA	NA	1
351	286	sbp	1	1	1	1	1	1	1	1	1	1	1	1	1	1	1	1	1	1	1	1	1	1	1	1	1	1	1	283	sbp	fatah	3	SECONDARY	61	60+	kneepain	1	0	2	2	0	urban	0	No formal edu	1800	NA	1	1
352	287	sbp	1	1	1	1	1	1	1	1	1	1	1	1	1	1	1	1	1	1	1	1	1	1	1	1	1	1	1	NA	sbp	Ainthapur	4	TERTIARY	61	60+	fever	1	0	1	2	2	rural	2	secondary	4000	NA	1	1
353	288	ctc	1	0	1	1	1	1	1	1	1	1	1	1	1	1	1	1	1	1	1	1	1	1	1	1	1	1	1	178	ctc	tinkoniabagicha	3	SECONDARY	61	60+	common cold	1	0	1	2	0	urban	1	primary	4000	NA	1	0
354	289	sbp	1	1	1	1	1	1	1	1	1	1	1	1	1	1	1	1	1	1	1	1	1	1	1	1	1	1	1	363	sbp	thamara	3	SECONDARY	61	60+	wound in thigh	0	0	1	2	2	rural	0	No formal edu	2500	NA	1	1
355	290	sbp	1	1	1	1	1	1	1	1	1	1	1	1	1	1	1	1	1	1	1	1	1	1	1	1	1	1	1	438	sbp	dabthaila	3	SECONDARY	61	60+	hydroxil	1	0	1	1	2	rural	0	No formal edu	2200	NA	0	1
356	291	sbp	1	1	1	1	1	1	1	1	1	1	1	1	1	1	0	1	1	1	1	1	1	1	1	1	1	1	1	35	sbp	kadiabazar	1	PRIMARY	61	60+	injury	0	0	1	2	2	rural	1	primary	9000	NA	NA	0
359	292	sbp	1	1	1	1	1	1	1	1	1	1	1	1	1	1	1	1	1	1	1	1	1	1	1	1	1	1	1	370	sbp	chandannagar	3	SECONDARY	60	60+	chestpain	1	0	1	0	2	rural	2	secondary	2500	NA	0	1
360	293	ctc	1	1	1	1	1	1	1	1	1	1	1	1	1	1	1	1	1	1	1	1	1	1	1	0	1	1	1	53	ctc	dhenkanal	4	TERTIARY	60	60+	skin disease	1	0	1	2	2	rural	0	No formal edu	1800	NA	NA	1
361	294	ctc	0	1	0	1	1	1	1	1	1	1	1	1	1	1	1	1	1	1	1	1	1	1	1	1	1	1	1	107	ctc	nimapada	4	TERTIARY	60	60+	hypertension	1	0	1	0	0	urban	1	primary	3200	2	0	1
362	295	ctc	0	1	0	1	1	1	1	1	1	1	1	1	1	1	1	1	1	1	1	1	1	1	1	1	1	1	1	107	ctc	nimapada	4	TERTIARY	60	60+	hypertension	1	0	1	0	0	urban	1	primary	3200	2	0	1
364	296	sbp	1	1	1	1	1	1	1	0	1	1	1	1	1	1	1	1	1	1	1	1	1	1	1	1	1	1	1	88	sbp	bardhabahan	4	TERTIARY	60	60+	heart attack	0	0	1	1	2	rural	0	No formal edu	2500	NA	1	1
365	297	sbp	0	1	0	1	1	1	1	1	1	1	1	1	1	1	1	1	1	1	1	1	1	1	1	1	1	1	1	8	sbp	burla	4	TERTIARY	60	60+	high blood pressure	0	0	3	1	0	urban	0	No formal edu	1500	5	1	1
366	298	sbp	0	1	0	1	1	1	1	1	1	1	1	1	1	1	1	1	1	1	1	1	1	1	1	1	1	1	1	15	sbp	rengali	4	TERTIARY	60	60+	blood pressure	1	0	1	0	2	rural	1	primary	3200	7	1	1
367	299	sbp	1	0	0	1	1	1	1	1	1	1	1	1	1	1	1	1	1	1	1	1	1	1	1	1	1	1	1	23	sbp	kusumapala	4	TERTIARY	60	60+	blood pressure	1	0	1	0	2	rural	0	No formal edu	5000	5	1	0
368	300	sbp	1	1	1	1	1	1	1	1	1	1	1	1	1	1	1	1	1	1	1	1	1	1	1	1	1	1	1	NA	sbp	Sambalpur	4	TERTIARY	60	60+	fever, dyspnea	0	0	1	0	2	rural	0	No formal edu	1000	NA	1	1
369	301	sbp	1	1	1	1	1	1	1	1	1	1	1	1	1	1	0	1	1	1	1	1	1	1	1	1	1	1	1	149	sbp	dangarpada	4	TERTIARY	60	60+	weakness	1	0	1	1	2	rural	1	primary	1500	3	1	1
370	302	sbp	1	1	1	1	1	1	1	1	1	1	1	1	1	1	1	1	1	1	1	1	1	1	1	1	1	1	1	NA	sbp	Bargarh	4	TERTIARY	60	60+	swelling of leg and hands	0	0	1	1	2	rural	NA	primary	1800	NA	1	1
372	303	sbp	1	1	1	1	1	1	1	1	1	1	1	1	1	1	1	1	1	1	1	1	1	1	1	1	1	1	1	76	sbp	sanhanda	4	TERTIARY	60	60+	sicklin	0	0	1	1	NA	urban	NA	primary	4000	NA	1	1
373	304	sbp	1	1	1	1	1	1	1	1	1	1	1	1	1	1	1	1	1	1	1	1	1	1	1	1	1	1	1	NA	sbp	Pamara	4	TERTIARY	60	60+	abdominal pain	1	0	1	0	2	rural	2	secondary	10000	NA	1	0
374	305	sbp	1	1	1	1	1	1	1	1	1	1	1	1	1	1	1	1	1	1	1	1	1	1	1	1	1	1	1	183	sbp	ainthapali	4	TERTIARY	60	60+	headache	0	0	1	1	0	urban	1	primary	4500	NA	NA	0
376	306	sbp	1	1	1	1	1	1	1	1	1	1	1	1	1	1	1	1	1	1	1	1	1	1	1	1	1	1	1	9	sbp	burla	4	TERTIARY	60	60+	cough	0	0	1	2	0	urban	2	secondary	5000	4	1	0
377	307	sbp	1	0	0	1	1	1	1	1	1	1	1	1	1	1	1	1	1	1	1	1	1	1	1	1	1	1	1	328	sbp	SBP	3	SECONDARY	60	60+	diabetes/hypertension	1	0	1	2	0	urban	2	secondary	5000	4	1	0
381	308	sbp	1	1	0	1	1	1	1	1	1	1	1	1	1	1	1	1	1	1	1	1	1	1	1	1	1	1	1	130	sbp	daripani	3	SECONDARY	60	60+	hypertension	1	2	1	2	2	rural	2	secondary	4000	NA	0	0
382	309	sbp	1	1	0	1	1	1	1	1	1	1	1	1	1	1	1	1	1	1	1	1	1	1	1	1	1	1	1	49	sbp	anthapali	3	SECONDARY	60	60+	hypertension	0	0	1	0	2	rural	0	No formal edu	4000	NA	NA	1
383	310	ngp	1	1	1	1	0	1	1	1	1	1	1	1	1	1	1	1	1	1	1	1	1	1	1	1	1	1	1	31	ngp	kasamiguda	3	SECONDARY	60	60+	backacne	1	0	1	2	2	rural	1	primary	4000	NA	1	1
384	311	sbp	1	1	1	1	1	1	1	1	1	1	1	1	1	1	0	1	1	1	1	1	1	1	1	1	1	1	1	32	sbp	SBP	3	SECONDARY	60	60+	injury	1	0	1	2	0	urban	0	No formal edu	4000	NA	0	1
385	312	sbp	1	1	1	1	1	1	1	1	1	1	1	1	1	1	1	1	1	1	1	1	1	1	1	1	1	1	1	170	sbp	kultanuabali	3	SECONDARY	60	60+	asthma	1	0	1	1	2	rural	0	No formal edu	3500	NA	0	1
386	313	ngp	0	1	1	1	1	1	1	1	1	1	1	1	1	1	1	1	1	1	1	1	1	1	1	1	1	1	1	185	ngp	meghnath	3	SECONDARY	60	60+	arthritis	0	0	1	2	2	rural	0	No formal edu	3000	NA	1	0
387	314	ngp	0	1	1	1	1	1	1	1	1	1	1	1	1	1	1	1	1	1	1	1	1	1	1	1	1	1	1	252	ngp	nuaguda	3	SECONDARY	60	60+	arthritis	1	0	1	0	2	rural	0	No formal edu	4000	6	1	1
388	315	ngp	1	0	1	1	1	1	1	1	1	1	1	1	1	1	1	1	1	1	1	1	1	1	1	1	1	1	1	303	ngp	tinaidli	3	SECONDARY	60	60+	diabetes	0	0	1	2	2	rural	0	No formal edu	5000	NA	NA	1
389	316	ngp	1	0	1	1	1	1	1	1	1	1	1	1	1	1	1	1	1	1	1	1	1	1	1	1	1	1	1	303	ngp	tinaidli	3	SECONDARY	60	60+	diabetes	0	0	1	2	2	rural	0	No formal edu	5000	NA	NA	1
390	317	ctc	1	1	1	1	0	1	1	1	1	1	1	1	1	1	1	1	1	1	1	1	1	1	1	1	1	1	1	2	ctc	haripur	3	SECONDARY	60	60+	backache	1	0	1	2	0	urban	2	secondary	5000	NA	0	0
391	318	ctc	1	1	0	1	1	1	1	1	1	1	1	1	1	1	1	1	1	1	1	1	1	1	1	1	1	1	1	403	ctc	palpur	3	SECONDARY	60	60+	hypertension	1	0	1	2	2	rural	NA	primary	2600	NA	1	1
392	319	sbp	1	1	0	1	1	1	1	1	1	1	1	1	1	1	1	1	1	1	1	1	1	1	1	1	1	1	1	293	sbp	mura	3	SECONDARY	60	60+	hypertension	1	0	1	2	2	rural	1	primary	4000	NA	0	1
393	320	ngp	1	0	1	1	1	1	1	1	1	1	1	1	1	1	1	1	1	1	1	1	1	1	1	1	1	1	1	303	ngp	thaidili	3	SECONDARY	60	60+	diabetes	0	0	1	2	2	rural	0	No formal edu	5000	NA	1	1
394	321	ctc	0	1	1	1	1	1	1	1	1	1	1	1	1	1	1	1	1	1	1	1	1	1	1	1	1	1	1	11	ctc	belagache	3	SECONDARY	60	60+	arthritis	0	0	1	0	0	urban	0	No formal edu	5000	NA	1	0
395	322	ctc	1	1	0	1	0	0	1	1	1	1	1	1	1	1	1	1	1	1	1	1	1	1	1	1	1	1	1	70	ctc	satichura	3	SECONDARY	60	60+	hypertension	0	0	1	2	0	urban	0	No formal edu	2500	NA	1	1
396	323	sbp	1	1	0	1	1	1	1	1	1	1	1	1	1	1	1	1	1	1	1	1	1	1	1	1	1	1	1	409	sbp	kumarpada	3	SECONDARY	60	60+	hypertension	0	0	1	2	0	urban	1	primary	4300	NA	1	1
397	324	ctc	1	1	1	1	1	1	1	1	1	1	1	1	1	1	1	1	1	1	1	1	0	1	1	1	1	1	1	179	ctc	alamchanbazar	3	SECONDARY	60	60+	fialaria	0	0	1	2	0	urban	1	primary	7000	NA	1	0
398	325	sbp	1	1	0	1	1	1	1	1	1	1	1	1	1	1	1	1	1	1	1	1	1	1	1	1	1	1	1	199	sbp	mohantypada	3	SECONDARY	60	60+	headreeling	1	0	1	2	0	urban	3	grad	5000	NA	1	0
399	326	ngp	1	1	1	1	1	1	1	1	1	1	1	1	1	1	1	1	1	1	1	0	1	1	1	1	1	1	1	64	ngp	nabarangpur	3	SECONDARY	60	60+	tuberculosis	1	0	1	2	2	rural	1	primary	1200	NA	1	1
400	327	sbp	1	1	1	1	1	0	1	1	1	1	1	1	1	1	1	1	1	1	1	1	1	1	1	1	1	1	1	288	sbp	motijharan	3	SECONDARY	60	60+	gastraitis	1	1	1	2	2	rural	1	primary	3000	NA	0	1
401	328	ctc	1	1	1	0	1	1	1	1	1	1	1	1	1	1	1	1	1	1	1	1	1	1	1	1	1	1	1	171	ctc	baunsagali	3	SECONDARY	60	60+	asthma	1	0	1	2	0	urban	2	secondary	5000	NA	1	0
402	329	ctc	1	1	0	1	1	1	1	1	1	1	1	1	1	1	1	1	1	1	1	1	1	1	1	1	1	1	1	246	ctc	alambazar	3	SECONDARY	60	60+	hypertension	0	0	1	2	0	urban	0	No formal edu	4000	NA	1	0
403	330	ngp	1	0	1	1	1	1	1	1	1	1	1	1	1	1	1	1	1	1	1	1	1	1	1	1	1	1	1	420	ngp	N.R.pur	3	SECONDARY	60	60+	diabetes	1	0	1	2	0	urban	NA	primary	5000	NA	NA	0
404	331	ngp	1	1	0	1	1	1	1	1	1	1	1	1	1	1	1	1	1	1	1	1	1	1	1	1	1	1	1	213	ngp	dengapada	3	SECONDARY	60	60+	hypertension	1	0	1	2	2	rural	NA	primary	2500	NA	1	1
405	332	sbp	1	1	1	1	1	1	1	1	1	1	1	1	1	1	1	1	1	1	1	1	1	1	1	1	1	1	1	59	sbp	radhiapali	3	SECONDARY	60	60+	bodyache	1	0	1	0	2	rural	0	No formal edu	6000	NA	NA	1
406	333	sbp	1	1	1	1	1	1	1	1	1	1	1	1	1	1	1	1	1	1	1	1	1	1	1	1	1	1	1	22	sbp	modipara	3	SECONDARY	60	60+	body pain	0	0	1	1	2	rural	0	No formal edu	3000	NA	1	1
409	334	sbp	1	1	1	1	1	1	1	1	1	1	1	1	1	1	1	1	1	1	1	1	1	1	1	1	1	1	1	110	sbp	sambalpur	3	SECONDARY	60	60+	common cold	1	0	1	2	0	urban	3	grad	5000	NA	0	0
410	335	ngp	1	1	1	1	1	1	1	1	1	1	1	1	1	1	1	1	1	1	1	1	1	1	1	1	1	1	1	399	ngp	daeliguda	3	SECONDARY	60	60+	fever	1	0	1	2	2	rural	NA	primary	5000	NA	1	0
411	336	ctc	1	0	1	1	1	1	1	1	1	1	1	1	1	1	1	1	1	1	1	1	1	1	1	1	1	1	1	266	ctc	darghabazar	3	SECONDARY	60	60+	diabetes cold	0	1	1	2	0	urban	0	No formal edu	3000	NA	1	0
412	337	ctc	1	1	0	1	1	0	1	1	1	1	1	1	1	1	1	1	1	1	1	1	1	1	1	1	1	1	1	348	ctc	nuabandha sahi	3	SECONDARY	60	60+	fever	1	NA	1	1	2	rural	NA	primary	3000	NA	1	0
413	338	ngp	1	1	1	1	1	1	1	1	1	1	1	1	1	1	1	1	1	1	1	1	1	1	1	1	1	1	1	86	ngp	deogaon	3	SECONDARY	60	60+	weakness	1	0	1	1	2	rural	0	No formal edu	5000	NA	NA	1
414	339	ngp	1	1	1	1	1	1	1	1	1	1	1	1	1	1	1	1	1	1	1	1	1	1	1	1	1	1	1	135	ngp	hiralaguda	3	SECONDARY	60	60+	swelling of foot	1	0	1	2	2	rural	2	secondary	1200	NA	1	1
415	340	ngp	1	1	1	1	1	1	1	1	1	1	1	1	1	1	1	1	1	1	1	1	1	1	1	1	1	1	1	224	ngp	nabarangpur	3	SECONDARY	60	60+	swelling of face	0	0	1	0	0	urban	0	No formal edu	1500	NA	1	1
416	341	ngp	1	1	1	1	1	1	1	1	1	1	1	1	1	1	1	1	1	1	1	1	1	1	1	1	1	1	1	179	ngp	koliapada	3	SECONDARY	60	60+	sickel cell anemia	1	0	1	2	NA	urban	1	primary	6000	NA	1	1
417	342	sbp	1	1	1	1	1	1	1	1	1	1	1	1	1	1	1	1	1	1	1	1	1	1	1	1	1	1	1	399	sbp	bhutapada	3	SECONDARY	60	60+	weakness, anemia	0	0	1	0	2	rural	0	No formal edu	3500	NA	1	0
418	343	ngp	1	1	1	1	1	1	1	1	1	1	1	1	1	1	1	1	1	1	1	1	1	1	1	1	1	1	1	431	ngp	ciyad	3	SECONDARY	60	60+	abdominal pain	1	0	1	2	2	rural	0	No formal edu	3000	NA	1	1
419	344	sbp	1	1	1	1	1	1	1	1	1	1	1	1	1	1	1	1	1	1	1	1	1	1	1	1	1	1	1	441	sbp	sambalpur	3	SECONDARY	60	60+	hernia	1	0	1	2	0	urban	2	secondary	1800	NA	1	1
420	345	sbp	1	1	1	1	1	1	1	1	1	1	1	1	1	1	1	1	1	1	1	1	1	1	1	1	1	1	1	420	sbp	gopalmang	3	SECONDARY	60	60+	eyepain	1	0	1	2	0	urban	2	secondary	10000	NA	0	0
421	346	sbp	1	1	1	1	1	1	1	1	1	1	1	1	1	1	1	1	1	1	1	1	1	1	1	1	1	1	1	127	sbp	sambalpur	3	SECONDARY	60	60+	bachache	1	1	1	2	0	urban	0	No formal edu	2800	NA	0	1
422	347	sbp	1	1	1	1	1	1	1	1	1	1	1	1	1	1	1	1	1	1	1	1	1	1	1	1	1	1	1	244	sbp	menda mala	3	SECONDARY	60	60+	chest pain	1	0	1	2	2	rural	0	No formal edu	4500	NA	1	0
423	348	sbp	1	1	1	1	1	1	1	1	1	1	1	1	1	1	1	1	1	1	1	1	1	1	1	1	1	1	1	243	sbp	bada bazar	3	SECONDARY	60	60+	chest pain	1	NA	1	1	2	rural	0	No formal edu	6000	NA	1	1
424	349	ngp	1	1	1	1	1	1	1	1	1	1	1	1	1	1	1	1	1	1	1	1	1	1	1	1	1	1	1	183	ngp	rodapala	3	SECONDARY	60	60+	hand pain	0	0	1	2	2	rural	0	No formal edu	3000	NA	1	1
425	350	sbp	1	1	1	1	1	1	1	1	1	1	1	1	1	1	1	1	1	1	1	1	1	1	1	1	1	1	1	290	sbp	charupada	3	SECONDARY	60	60+	hipache	1	0	1	0	2	rural	0	No formal edu	2500	NA	0	1
426	351	sbp	1	1	1	1	1	1	1	1	1	1	1	1	1	1	1	1	1	1	1	1	1	1	1	1	1	1	1	165	sbp	dhanupali	3	SECONDARY	60	60+	leg pain	0	0	1	2	2	rural	0	No formal edu	6000	NA	1	0
427	352	ctc	1	1	1	1	1	1	1	1	1	1	1	1	1	1	1	1	1	1	1	1	1	1	1	1	1	1	1	61	ctc	gandhinagar	3	SECONDARY	60	60+	fracture of leg	1	1	2	0	2	rural	0	No formal edu	1200	NA	1	1
428	353	sbp	1	1	1	1	1	1	1	1	1	1	1	1	1	1	1	1	1	1	1	1	1	1	1	1	1	1	1	382	sbp	station bazar	3	SECONDARY	60	60+	injury in foot	1	0	1	2	0	urban	2	secondary	4300	NA	0	1
429	354	sbp	1	1	1	1	1	1	1	1	1	1	1	1	1	1	1	1	1	1	1	1	1	1	1	1	1	1	1	407	sbp	bijaranga	3	SECONDARY	60	60+	paralysis left hand	1	0	1	0	2	rural	0	No formal edu	3200	NA	1	1
430	355	ngp	1	1	1	1	1	1	1	1	1	1	1	1	1	1	1	1	1	1	1	1	1	1	1	1	1	1	1	200	ngp	nuakot	3	SECONDARY	60	60+	cold	1	0	1	1	2	rural	1	primary	2500	NA	0	1
431	356	ctc	0	1	1	1	1	1	1	1	1	1	1	1	1	1	1	1	1	1	1	1	1	1	1	1	1	1	1	22	ctc	buxi bazar	3	SECONDARY	60	60+	cough dyspnea	0	1	1	2	0	urban	0	No formal edu	5000	NA	1	0
432	357	sbp	1	1	1	1	1	1	1	1	1	1	1	1	1	1	1	1	1	1	1	1	1	1	1	1	1	1	1	212	sbp	hatigam	3	SECONDARY	60	60+	dog bite	1	NA	1	1	NA	urban	0	No formal edu	3000	NA	1	1
434	358	sbp	1	1	0	1	1	1	1	1	1	1	1	1	1	1	1	1	1	1	1	1	1	1	1	1	1	1	1	112	sbp	jujomura	1	PRIMARY	60	60+	hypertension	0	0	1	2	2	rural	1	primary	5000	6	1	0
437	359	ngp	1	0	1	1	1	1	1	1	1	1	1	1	1	1	1	1	1	1	1	1	1	1	1	1	1	1	1	92	ngp	dabugaon	1	PRIMARY	60	60+	diabetes	1	0	1	2	2	rural	2	secondary	5500	6	0	0
438	360	ngp	0	1	1	1	1	1	1	1	1	1	1	1	1	1	1	1	1	1	1	1	1	1	1	1	1	1	1	81	ngp	dabugaon	1	PRIMARY	60	60+	joint pain	1	0	1	2	2	rural	2	secondary	4000	5	0	1
442	361	sbp	0	1	1	1	1	1	1	1	1	1	1	1	1	1	1	1	1	0	1	1	1	1	1	1	1	1	1	111	sbp	dhahumabahal	1	PRIMARY	60	60+	arthritis	1	0	1	1	2	rural	0	No formal edu	1500	8	NA	1
445	362	ngp	0	1	1	1	1	1	1	1	1	1	1	1	1	1	1	1	1	1	1	1	1	1	1	1	1	1	1	168	ngp	papadahandi	1	PRIMARY	60	60+	arthritis	0	0	1	2	2	rural	0	No formal edu	4000	NA	NA	1
446	363	ngp	1	1	0	1	1	1	1	1	1	1	1	1	1	1	1	1	1	1	1	1	1	1	1	1	1	1	1	21	ngp	dumniguda	1	PRIMARY	60	60+	hypertension	0	0	1	2	NA	urban	0	No formal edu	5000	NA	1	0
447	364	sbp	1	1	1	1	1	1	1	1	1	1	1	1	1	1	1	1	1	1	1	1	1	1	1	1	1	1	1	39	sbp	matiguda	1	PRIMARY	60	60+	body pain	0	0	1	2	2	rural	0	No formal edu	1800	1	0	1
448	365	sbp	0	1	1	1	1	1	1	1	1	1	1	1	1	1	1	1	1	1	1	1	1	1	1	1	1	1	1	41	sbp	hatibari	1	PRIMARY	60	60+	body pain	1	0	1	0	2	rural	2	secondary	5000	3	1	0
449	366	sbp	1	1	1	1	1	1	1	1	1	1	1	1	1	1	1	1	1	1	1	1	1	1	1	1	1	1	1	88	sbp	gubal	1	PRIMARY	60	60+	fever	0	0	1	1	2	rural	0	No formal edu	1800	2	1	1
451	367	sbp	1	1	1	1	1	1	1	1	1	1	1	1	1	1	1	1	1	1	1	1	1	1	1	1	1	1	1	40	sbp	sasanbatapalli	1	PRIMARY	60	60+	fever	0	0	1	2	2	rural	0	No formal edu	4000	NA	1	1
452	368	ngp	0	1	1	1	1	1	1	1	1	1	1	1	1	1	1	1	1	1	1	1	1	1	1	1	1	1	1	49	ngp	dabugaon	1	PRIMARY	60	60+	fever	1	0	1	0	2	rural	0	No formal edu	1200	1	0	1
453	369	sbp	1	1	1	1	1	1	1	1	1	1	1	1	1	1	1	1	1	1	1	1	1	1	1	1	1	1	1	74	sbp	barkhachira	1	PRIMARY	60	60+	toothache	0	2	1	1	2	rural	1	primary	5000	8	1	0
455	370	ngp	1	1	1	1	1	1	1	1	1	1	1	1	1	1	1	1	1	1	1	1	1	1	1	1	1	1	1	86	ngp	baliguda	1	PRIMARY	60	60+	ear pain	1	0	1	1	2	rural	0	No formal edu	2500	NA	0	1
456	371	ctc	1	1	1	1	1	1	1	1	1	1	1	1	1	1	1	1	1	1	1	1	1	1	1	1	1	1	1	41	ctc	jayantinagar	1	PRIMARY	60	60+	neck apin	0	NA	3	1	NA	urban	0	No formal edu	4500	NA	1	1
457	372	ngp	1	1	1	1	1	1	1	1	1	1	1	1	1	1	1	1	1	1	1	1	1	1	1	1	1	1	1	24	ngp	dabugam	1	PRIMARY	60	60+	pain in shoulder	0	0	1	2	2	rural	0	No formal edu	2500	NA	1	1
458	373	sbp	1	1	1	1	1	1	1	1	1	1	1	1	1	1	1	1	1	1	1	1	1	1	1	1	1	1	1	63	sbp	mihida	1	PRIMARY	60	60+	knee pain	1	0	1	2	2	rural	1	primary	3500	NA	1	1
461	374	sbp	1	1	1	1	1	1	1	1	1	1	1	1	1	1	1	1	1	1	1	1	1	1	1	1	1	1	1	14	sbp	kansal	1	PRIMARY	60	60+	dry cough	1	0	1	2	2	rural	1	primary	1800	4	1	1
462	375	sbp	1	1	1	1	1	1	1	1	1	1	1	1	1	1	1	1	1	1	1	1	1	1	1	1	1	1	1	118	sbp	katapali	1	PRIMARY	60	60+	fever	0	0	1	2	2	rural	0	No formal edu	2000	NA	1	1
466	376	sbp	0	1	1	1	1	1	1	1	1	1	1	1	1	1	1	1	1	1	1	1	1	1	1	1	1	1	1	44	sbp	chamunda	0	PRIMARY	60	60+	APD	1	0	1	1	2	rural	1	primary	1500	8	0	1
474	377	ctc	1	1	1	1	1	0	1	1	1	1	1	1	1	1	1	1	1	1	1	1	1	1	1	1	1	1	1	26	ctc	hotabada	0	PRIMARY	60	60+	gastritis	0	0	1	2	2	rural	0	No formal edu	2500	NA	1	0
475	378	ctc	1	1	0	1	0	1	1	1	1	1	1	1	1	1	1	1	1	1	1	1	1	1	1	1	1	1	1	54	ctc	mahykeh	0	PRIMARY	60	60+	back ache hypertension	0	1	1	0	2	rural	0	No formal edu	5500	NA	1	0
476	379	ctc	0	1	1	1	1	1	1	1	1	1	1	1	1	1	1	1	1	1	1	1	1	1	1	1	1	1	1	35	ctc	padampur	0	PRIMARY	60	60+	joint ache	0	1	1	2	NA	urban	0	No formal edu	7000	NA	1	0
479	380	ngp	1	1	1	1	1	1	1	1	1	1	1	1	1	1	1	1	1	1	1	1	1	1	1	1	1	1	1	78	ngp	maidalpur	0	PRIMARY	60	60+	fever	0	NA	1	1	2	rural	0	No formal edu	1800	NA	1	1
484	381	sbp	1	1	1	1	1	1	1	1	1	1	1	1	1	1	1	1	1	1	1	1	1	1	1	1	1	1	1	74	sbp	sunapali	0	PRIMARY	60	60+	pain in urine	0	0	1	2	2	rural	0	No formal edu	2000	NA	1	1
486	382	sbp	1	1	0	1	1	1	1	1	1	1	1	1	1	1	1	1	1	1	1	1	1	1	1	1	1	1	1	43	sbp	bhalapada	3	SECONDARY	59	40-59	hypertension	1	1	1	2	2	rural	2	secondary	5000	NA	0	1
487	383	ngp	1	1	1	1	1	1	1	1	1	1	1	1	1	1	1	1	1	1	1	1	1	1	1	1	1	1	1	184	ngp	N.R.PUR	3	SECONDARY	59	40-59	fever	1	0	1	1	0	urban	1	primary	4000	NA	0	1
489	384	ctc	1	1	1	1	1	1	1	1	1	1	1	1	1	1	1	1	1	1	1	1	1	1	1	1	1	1	1	51	ctc	paschimakach	0	PRIMARY	59	40-59	pain in rectal area	1	0	1	2	2	rural	2	secondary	4000	NA	0	0
490	385	sbp	1	1	1	1	1	1	1	1	1	1	1	1	1	1	1	1	1	1	1	1	1	1	1	1	1	1	1	19	sbp	bisipani	1	PRIMARY	58	40-59	injury in foot	1	0	1	2	2	rural	2	secondary	5000	NA	1	0
491	386	ngp	1	1	1	1	1	0	1	1	1	1	1	1	1	1	1	1	1	1	1	1	1	1	1	1	1	1	1	47	ngp	papadahandi	1	PRIMARY	58	40-59	acid peptic disease	1	1	1	2	2	rural	2	secondary	6000	NA	1	0
492	387	ngp	1	1	1	1	1	1	1	1	1	1	1	1	1	1	1	1	1	1	1	1	1	1	1	1	1	1	1	110	ngp	dalaiguda	1	PRIMARY	58	40-59	cold	0	0	1	0	NA	urban	1	primary	2000	NA	1	1
493	388	sbp	1	1	0	1	1	0	1	1	1	1	1	1	1	1	1	1	1	1	1	1	1	1	1	1	1	1	1	22	sbp	gopaipali	4	TERTIARY	58	40-59	blood pressure	0	0	1	1	0	urban	1	primary	4500	5	1	0
494	389	ctc	0	1	1	1	1	1	1	1	1	1	1	1	1	1	1	1	1	1	1	1	1	1	1	1	1	1	1	106	ctc	bhuban	4	TERTIARY	58	40-59	body ache	0	0	1	2	0	urban	2	secondary	5000	4	1	0
495	390	ctc	0	1	1	1	1	1	1	1	1	1	1	1	1	1	1	1	1	1	1	1	1	1	1	1	1	1	1	106	ctc	bhuban	4	TERTIARY	58	40-59	body ache	0	0	1	2	0	urban	2	secondary	5000	4	1	0
496	391	sbp	1	1	0	1	1	1	1	1	1	1	1	1	1	1	1	1	1	1	1	1	1	1	1	1	1	1	1	210	sbp	gardapali	4	TERTIARY	58	40-59	hypertension	0	0	1	2	2	rural	1	primary	4000	NA	1	1
497	392	ctc	1	1	1	1	0	1	1	1	1	1	1	1	1	1	1	1	1	1	1	1	1	1	1	1	1	1	1	47	ctc	banki	4	TERTIARY	58	40-59	back ache	1	0	1	0	2	rural	0	No formal edu	3000	NA	1	1
498	393	ctc	1	1	1	1	0	1	1	1	1	1	1	1	1	1	1	1	1	1	1	1	1	1	1	1	1	1	1	47	ctc	banki	4	TERTIARY	58	40-59	back ache	1	0	1	0	2	rural	0	No formal edu	3000	NA	1	1
499	394	ctc	1	1	1	1	1	1	1	1	1	1	1	1	1	1	1	1	1	1	1	1	1	1	1	1	1	1	1	195	ctc	jajpur	4	TERTIARY	58	40-59	swelling of foot	0	0	1	2	2	rural	0	No formal edu	3000	NA	1	1
500	395	ctc	1	1	1	1	1	1	1	1	1	1	1	1	1	1	1	1	1	1	1	1	1	1	1	1	1	1	1	195	ctc	jajpur	4	TERTIARY	58	40-59	swelling of foot	0	0	1	2	2	rural	0	No formal edu	3000	NA	1	1
501	396	ctc	1	1	1	1	1	1	1	1	1	1	1	1	1	1	1	1	1	1	1	1	1	1	1	1	1	1	1	59	ctc	khurda	4	TERTIARY	58	40-59	abdominal pain	0	0	1	2	NA	urban	NA	primary	4000	NA	0	0
502	397	ctc	1	1	1	1	1	1	1	1	1	1	1	1	1	1	1	1	1	1	1	1	1	1	1	1	1	1	1	59	ctc	khurda	4	TERTIARY	58	40-59	abdominal pain	0	0	1	2	NA	urban	NA	primary	4000	NA	0	0
503	398	ctc	1	1	0	1	1	1	1	1	1	1	1	1	1	1	1	1	1	1	1	1	1	1	1	1	1	1	1	228	ctc	prapeshpada	3	SECONDARY	58	40-59	hypertension	1	0	1	2	0	urban	1	primary	10000	NA	NA	0
504	399	ngp	1	1	1	1	1	1	1	1	1	1	1	1	1	1	1	1	1	1	1	0	1	1	1	1	1	1	1	204	ngp	taragaon	3	SECONDARY	58	40-59	tuberculosis	0	1	1	2	2	rural	0	No formal edu	3000	NA	1	1
505	400	ngp	1	1	0	1	1	1	1	1	1	1	1	1	1	1	1	1	1	1	1	1	1	1	1	1	1	1	1	288	ngp	N.W.PUR	3	SECONDARY	58	40-59	hypertension	0	0	1	1	0	urban	0	No formal edu	4000	NA	1	1
506	401	ngp	1	1	0	1	1	1	1	1	1	1	1	1	1	1	1	1	1	1	1	1	1	1	1	1	1	1	1	288	ngp	ngp	3	SECONDARY	58	40-59	hypertension	0	0	1	1	0	urban	0	No formal edu	4000	NA	1	1
507	402	ngp	1	1	0	1	1	1	1	1	1	1	1	1	1	1	1	1	1	1	1	1	1	1	1	1	1	1	1	288	ngp	ngp	3	SECONDARY	58	40-59	hypertension	0	0	1	1	0	urban	0	No formal edu	4000	NA	1	1
508	403	sbp	1	1	1	1	1	1	1	1	1	1	1	1	1	1	0	1	1	1	1	1	1	1	1	1	1	1	1	38	sbp	deogaon	3	SECONDARY	58	40-59	injury	1	0	1	2	2	rural	1	primary	3000	NA	0	1
509	404	ctc	1	1	0	1	1	1	1	1	1	1	1	1	1	1	1	1	1	1	1	1	1	1	1	1	1	1	1	226	ctc	gandarpur	3	SECONDARY	58	40-59	hypertension	1	0	1	2	0	urban	1	primary	5000	NA	1	0
510	405	sbp	1	1	1	1	1	1	1	1	1	1	1	1	1	1	1	1	1	1	1	1	1	1	1	1	1	1	1	167	sbp	mura	3	SECONDARY	58	40-59	tooth ache	1	0	1	2	2	rural	1	primary	3500	NA	NA	0
511	406	sbp	1	0	1	1	1	1	1	1	1	1	1	1	1	1	1	1	1	1	1	1	1	1	1	1	1	1	1	176	sbp	binakhandi	3	SECONDARY	58	40-59	diabetes and eye pain	1	0	1	2	2	rural	2	secondary	25000	NA	0	0
512	407	sbp	1	1	1	1	1	1	1	1	1	1	1	1	1	1	1	1	1	1	1	1	1	1	1	1	1	1	1	231	sbp	cherpada	3	SECONDARY	58	40-59	dog bite	1	0	1	0	2	rural	1	primary	3000	NA	0	0
519	408	ctc	1	1	1	1	1	1	1	1	1	1	1	1	1	1	1	1	1	1	1	1	1	1	1	1	1	1	1	166	ctc	ctc	4	TERTIARY	57	40-59	heart pain	1	0	1	0	2	rural	1	primary	4000	NA	NA	1
520	409	ctc	1	0	1	1	1	1	1	1	1	1	1	1	1	1	1	1	1	1	1	1	1	1	1	1	1	1	1	73	ctc	chandikhole	4	TERTIARY	57	40-59	diabetes	1	0	1	2	2	rural	1	primary	1800	NA	0	1
521	410	ctc	1	0	1	1	1	1	1	1	1	1	1	1	1	1	1	1	1	1	1	1	1	1	1	1	1	1	1	73	ctc	chandikhole	4	TERTIARY	57	40-59	diabetes	1	0	1	2	2	rural	1	primary	1800	NA	0	1
522	411	ctc	1	1	1	1	1	1	1	1	1	1	1	1	1	1	1	1	1	1	1	1	1	1	1	1	1	1	1	214	ctc	sheikhbazar	4	TERTIARY	57	40-59	joint pain	1	1	0	2	0	urban	0	No formal edu	3500	NA	1	1
523	412	sbp	1	1	0	1	1	1	1	1	1	1	1	1	1	1	1	1	1	1	1	1	1	1	1	1	1	1	1	265	sbp	nuapada	3	SECONDARY	57	40-59	hypertension	1	0	1	2	2	rural	1	primary	3500	NA	0	1
524	413	ctc	1	1	1	1	0	1	1	1	1	1	1	1	1	1	1	1	1	1	1	1	1	1	1	1	1	1	1	6	ctc	alisha bazar	3	SECONDARY	57	40-59	backache	0	0	1	2	0	urban	0	No formal edu	3000	NA	1	0
525	414	ctc	1	1	1	1	1	1	1	1	1	1	1	1	1	1	1	1	1	1	1	1	1	1	1	1	1	1	1	197	ctc	tirangabazar	3	SECONDARY	57	40-59	abdominal pain	1	0	1	2	0	urban	NA	primary	7000	NA	NA	0
526	415	sbp	1	1	1	1	1	1	1	1	1	1	1	1	1	1	1	1	1	1	1	1	1	1	1	1	1	1	1	157	sbp	patnaikpada	3	SECONDARY	57	40-59	tooth ache	1	0	1	2	0	urban	2	secondary	4000	NA	1	1
530	416	ctc	1	1	0	1	1	1	1	1	1	1	1	1	1	1	1	1	1	1	1	1	1	1	1	1	1	1	1	41	ctc	rajabagicha	4	TERTIARY	56	40-59	hypertension	0	0	1	2	0	urban	2	secondary	18000	NA	1	0
531	417	ctc	1	1	0	1	1	1	1	1	1	1	1	1	1	1	1	1	1	1	1	1	1	1	1	1	1	1	1	41	ctc	rajabagicha	4	TERTIARY	56	40-59	hypertension	0	0	1	2	0	urban	2	secondary	18000	NA	1	0
532	418	ngp	1	1	0	1	1	1	1	1	1	1	1	1	1	1	1	1	1	1	1	1	1	1	1	1	1	1	1	73	ngp	bandhariaguda	3	SECONDARY	56	40-59	hypertension	1	0	1	1	2	rural	1	primary	2500	NA	0	1
533	419	ctc	1	0	0	1	1	1	1	1	1	1	1	1	1	1	1	1	1	1	1	1	1	1	1	1	1	1	1	123	ctc	nimasahi	3	SECONDARY	56	40-59	hypertension	1	1	1	0	0	urban	1	primary	4000	NA	0	1
534	420	ctc	1	1	1	1	1	1	1	1	1	1	1	1	1	1	0	1	1	1	1	1	1	1	1	1	1	1	1	337	ctc	rajabagicha	3	SECONDARY	56	40-59	injury in finger	1	0	1	2	0	urban	2	secondary	3000	NA	NA	1
535	421	sbp	1	1	0	1	1	1	1	1	1	1	1	1	1	1	1	1	1	1	1	1	1	1	1	1	1	1	1	235	sbp	sambalpur	3	SECONDARY	56	40-59	hypertension	1	2	1	2	0	urban	2	secondary	5000	NA	0	0
536	422	ngp	1	1	0	1	1	1	1	1	1	1	1	1	1	1	1	1	1	1	1	1	1	1	1	1	1	1	1	165	ngp	dasharapur	3	SECONDARY	56	40-59	hypertension	0	0	1	2	2	rural	2	secondary	8000	NA	1	0
537	423	sbp	1	1	1	1	1	1	1	1	1	1	1	1	1	1	1	1	1	1	1	1	1	1	1	1	1	1	1	471	sbp	SBP	3	SECONDARY	56	40-59	fever	1	0	1	2	0	urban	1	primary	5000	9	0	0
538	424	sbp	1	1	1	1	1	1	1	1	1	1	1	1	1	1	1	1	1	1	1	1	1	1	1	1	1	1	1	34	sbp	khatrajpur	3	SECONDARY	56	40-59	fever	1	0	1	2	2	rural	2	secondary	6000	NA	NA	0
539	425	sbp	1	1	1	1	1	1	1	1	1	1	1	1	1	1	1	1	1	1	1	1	1	1	1	1	1	1	1	106	sbp	durgapali	3	SECONDARY	56	40-59	jaundice	1	0	1	2	2	rural	2	secondary	8000	NA	0	1
540	426	ctc	1	1	0	1	1	1	1	1	1	1	1	1	1	1	1	1	1	1	1	1	1	1	1	1	1	1	1	71	ctc		3	SECONDARY	56	40-59	hemiplegia	1	0	1	2	0	urban	0	No formal edu	7000	NA	1	0
541	427	ctc	1	1	1	1	1	1	1	1	1	1	1	1	1	1	1	1	1	1	1	1	1	1	1	1	1	1	1	112	ctc	jajpur	3	SECONDARY	56	40-59	skin infection	1	NA	1	2	NA	urban	0	No formal edu	2000	NA	0	1
543	428	sbp	0	1	1	1	1	1	1	1	1	1	1	1	1	1	1	1	1	1	1	1	1	1	1	1	1	1	1	67	sbp	jujomura	1	PRIMARY	56	40-59	arthritis	0	1	3	2	0	urban	2	secondary	2200	4	1	1
544	429	ngp	0	0	1	1	1	1	1	1	1	1	1	1	1	1	1	1	1	1	1	1	1	1	1	1	1	1	1	113	ngp	dabugaon	1	PRIMARY	56	40-59	diabetes	1	0	1	2	2	rural	2	secondary	1800	6	1	1
545	430	ngp	1	1	1	1	0	1	1	1	1	1	1	1	1	1	1	1	1	1	1	1	1	1	1	1	1	1	1	29	ngp	bhimasahi	1	PRIMARY	56	40-59	backache	1	0	1	2	2	rural	1	primary	2500	NA	0	1
546	431	ngp	1	1	1	1	1	1	1	1	1	1	1	1	1	1	1	1	1	1	1	1	1	1	1	1	1	1	1	24	ngp	sirisi	1	PRIMARY	56	40-59	cough	0	0	1	1	2	rural	1	primary	2500	NA	1	1
547	432	ctc	0	1	1	1	1	1	1	1	1	1	1	1	1	1	1	1	1	1	1	1	1	1	1	1	1	1	1	68	ctc	bharatpur	0	PRIMARY	56	40-59	arthritis	1	0	1	2	2	rural	1	primary	3000	NA	1	1
548	433	sbp	1	1	1	1	1	1	1	1	1	1	1	1	1	1	1	1	1	1	1	1	1	1	1	1	1	1	1	17	sbp	hatibari	0	PRIMARY	56	40-59	fever	0	0	1	2	2	rural	2	secondary	5000	6	1	0
549	434	sbp	1	1	1	1	1	1	1	1	1	1	1	1	1	1	1	1	1	1	1	1	1	1	1	1	1	1	1	44	sbp	selangali deer park	0	PRIMARY	56	40-59	cough	1	1	1	2	2	rural	2	secondary	8000	NA	0	0
550	435	sbp	1	1	1	1	1	1	1	1	1	1	1	1	1	1	1	1	1	1	1	1	1	1	1	1	1	1	1	56	sbp	dhanakhande	0	PRIMARY	56	40-59	cough	1	0	1	2	2	rural	3	grad	30000	NA	0	0
552	436	ctc	1	1	1	1	1	1	1	1	1	1	1	1	1	1	1	1	1	1	1	1	1	1	1	0	1	1	1	53	ctc	dhenkanal	4	TERTIARY	55	40-59	skin disease	1	0	1	2	2	rural	0	No formal edu	1800	NA	NA	1
553	437	sbp	1	1	0	1	1	1	1	1	1	1	1	1	1	1	1	1	1	1	1	1	1	1	1	1	1	1	1	89	sbp	deogarah	4	TERTIARY	55	40-59	hypertension	0	0	1	1	2	rural	0	No formal edu	2500	NA	1	1
554	438	ctc	1	1	0	1	1	1	1	1	1	1	1	1	1	1	1	1	1	1	1	1	1	1	1	1	1	1	1	51	ctc	karanjia	4	TERTIARY	55	40-59	hypertension	1	0	1	2	2	rural	0	No formal edu	3000	NA	0	0
555	439	ctc	1	1	0	1	1	1	1	1	1	1	1	1	1	1	1	1	1	1	1	1	1	1	1	1	1	1	1	51	ctc	karanjia	4	TERTIARY	55	40-59	hypertension	1	0	1	2	2	rural	0	No formal edu	3000	NA	0	0
557	440	sbp	1	0	1	1	1	1	1	1	1	1	1	1	1	1	1	1	1	1	1	1	1	1	1	1	1	1	1	209	sbp	bandhakani	4	TERTIARY	55	40-59	typhoid	0	0	1	2	2	rural	1	primary	5000	NA	1	0
558	441	sbp	1	1	1	1	1	1	1	1	1	1	1	1	1	1	1	1	1	1	1	1	1	1	1	1	1	1	1	NA	sbp		4	TERTIARY	55	40-59	swelling of body	0	0	1	0	2	rural	0	No formal edu	2000	NA	1	1
560	442	sbp	1	1	1	1	1	1	1	1	1	1	1	1	1	1	1	1	1	1	1	1	1	1	1	1	1	1	1	NA	sbp	Risolpada	4	TERTIARY	55	40-59	Head Pain	0	0	1	2	2	rural	1	primary	2800	NA	0	1
561	443	sbp	1	1	1	1	1	1	1	1	1	1	1	1	1	1	1	1	1	1	1	1	1	1	1	1	1	1	1	193	sbp	sbp	4	TERTIARY	55	40-59	head reeling	1	0	1	2	0	urban	2	secondary	3000	NA	0	0
562	444	sbp	1	1	1	1	1	1	1	1	1	1	1	1	1	1	1	1	1	1	1	1	1	1	1	1	1	1	1	195	sbp	sbp	4	TERTIARY	55	40-59	head reeling	1	0	1	2	0	urban	2	secondary	3000	NA	0	0
564	445	sbp	1	1	1	1	0	1	1	1	1	1	1	1	1	1	1	1	1	1	1	1	1	1	1	1	1	1	1	456	sbp	SBP	3	SECONDARY	55	40-59	cold/back pain	0	0	1	2	0	urban	0	No formal edu	3500	5	1	1
565	446	ngp	0	1	0	1	1	1	1	1	1	1	1	1	1	1	1	1	1	1	1	1	1	1	1	1	1	1	1	259	ngp	ladi	3	SECONDARY	55	40-59	blood pressure	0	0	3	0	2	rural	0	No formal edu	2500	5	1	1
566	447	sbp	1	1	1	1	1	1	1	1	1	1	1	1	1	1	0	1	1	1	1	1	1	1	1	1	1	1	1	331	sbp	khamarbadmal	3	SECONDARY	55	40-59	leg injury	0	0	1	2	2	rural	1	primary	1800	4	1	1
567	448	ngp	0	1	1	1	1	1	1	1	1	1	1	1	1	1	1	1	1	1	1	1	1	1	1	1	1	1	1	447	ngp	NUSHAMAGUDA	3	SECONDARY	55	40-59	arthritis	0	0	1	0	2	rural	1	primary	1000	NA	1	1
568	449	sbp	1	1	1	1	1	1	1	1	1	1	1	1	1	1	1	1	1	1	1	0	1	1	1	1	1	1	1	255	sbp	juinmura	3	SECONDARY	55	40-59	tuberculosis	1	0	1	0	2	rural	0	No formal edu	4000	NA	0	0
569	450	ctc	1	0	1	1	1	1	1	1	0	1	1	1	1	1	1	1	1	1	1	1	1	1	1	1	1	1	1	244	ctc	sutahat	3	SECONDARY	55	40-59	diabetes	1	0	1	2	0	urban	1	primary	2000	NA	1	0
570	451	sbp	1	1	1	1	1	1	1	1	1	1	1	1	1	1	1	1	1	1	1	1	1	0	1	1	1	1	1	475	sbp	indrabati	3	SECONDARY	55	40-59	malaria	1	0	1	1	2	rural	NA	primary	4500	NA	0	1
571	452	sbp	1	1	1	1	1	1	1	1	1	1	1	1	1	1	0	1	1	1	1	1	1	1	1	1	1	1	1	263	sbp	bikrampur	3	SECONDARY	55	40-59	head injury	1	0	1	1	2	rural	0	No formal edu	2200	NA	0	1
572	453	ngp	1	1	1	1	1	1	1	1	1	1	1	1	1	1	0	1	1	1	1	1	1	1	1	1	1	1	1	263	ngp	brahmapur	3	SECONDARY	55	40-59	headn injury	1	0	1	1	2	rural	0	No formal edu	2200	NA	0	1
573	454	ngp	1	1	1	1	1	1	1	1	1	1	1	1	1	1	0	1	1	1	1	1	1	1	1	1	1	1	1	263	ngp	brahmapur	3	SECONDARY	55	40-59	headn injury	1	0	1	1	2	rural	0	No formal edu	2200	NA	0	1
574	455	ngp	1	1	1	1	1	1	1	1	1	1	1	1	1	1	0	1	1	1	1	1	1	1	1	1	1	1	1	27	ngp	sanguda	3	SECONDARY	55	40-59	injury	1	0	1	1	2	rural	1	primary	3200	NA	1	1
575	456	ctc	1	0	1	1	1	1	1	1	1	1	1	1	1	1	1	1	1	1	1	1	1	1	1	1	1	1	1	86	ctc	jajpur road	3	SECONDARY	55	40-59	diabetes	1	0	1	2	1	urban	1	primary	5000	NA	1	1
576	457	ctc	1	1	0	1	1	1	1	1	1	1	1	1	1	1	1	1	1	1	1	1	1	1	1	1	1	1	1	342	ctc	dasarapada	3	SECONDARY	55	40-59	hypertension	0	0	3	2	0	urban	NA	primary	5000	NA	1	1
577	458	sbp	1	0	1	1	1	1	1	1	1	1	1	1	1	1	1	1	1	1	1	1	1	1	1	1	1	1	1	365	sbp	sarapalli	3	SECONDARY	55	40-59	diabetic foot	0	0	1	1	2	rural	0	No formal edu	5000	NA	1	1
578	459	ngp	0	1	0	1	1	1	1	1	1	1	1	1	1	1	1	1	1	1	1	1	1	1	1	1	1	1	1	259	ngp	ladi	3	SECONDARY	55	40-59	hypertension	0	0	3	0	2	rural	0	No formal edu	2500	5	1	1
579	460	ngp	0	1	0	1	1	1	1	1	1	1	1	1	1	1	1	1	1	1	1	1	1	1	1	1	1	1	1	259	ngp	ladi	3	SECONDARY	55	40-59	hypertension	0	0	3	0	2	rural	0	No formal edu	2500	5	1	1
580	461	ngp	0	1	1	1	1	1	1	1	1	1	1	1	1	1	1	1	1	1	1	1	1	1	1	1	1	1	1	164	ngp	bania	3	SECONDARY	55	40-59	arthritis	1	0	1	1	2	rural	0	No formal edu	3000	NA	1	1
581	462	ctc	1	1	1	1	1	1	1	1	1	1	1	1	1	1	0	1	1	1	1	1	1	1	1	1	1	1	1	9	ctc	nima sahi	3	SECONDARY	55	40-59	injury in rt arm	1	0	1	2	0	urban	2	secondary	3000	NA	0	1
582	463	ngp	1	1	1	1	1	0	1	1	1	1	1	1	1	1	1	1	1	1	1	1	1	1	1	1	1	1	1	156	ngp	mukhia	3	SECONDARY	55	40-59	acid peptic disease	1	0	1	0	2	rural	0	No formal edu	3000	NA	1	1
583	464	sbp	1	1	0	1	1	1	1	1	1	1	1	1	1	1	1	1	1	1	1	1	1	1	1	1	1	1	1	232	sbp	benakhanda	3	SECONDARY	55	40-59	hypertension	1	0	1	2	2	rural	1	primary	6000	NA	0	0
584	465	ctc	1	1	1	0	1	1	1	1	1	1	1	1	1	1	0	1	1	1	1	1	1	1	1	1	1	1	1	278	ctc	makarba sahi	3	SECONDARY	55	40-59	lung disease	1	0	1	2	0	urban	1	primary	8000	NA	0	0
585	466	ctc	1	1	1	1	0	1	1	1	0	1	1	1	1	1	1	1	1	1	1	1	1	1	1	1	1	1	1	271	ctc	hishcant chack	3	SECONDARY	55	40-59	backache	0	1	1	2	0	urban	0	No formal edu	4000	NA	1	1
586	467	ctc	1	1	1	1	1	0	1	1	1	1	1	1	1	1	1	1	1	1	1	1	1	1	1	1	1	1	1	262	ctc	bangalisahi	3	SECONDARY	55	40-59	acid peptic disease	1	1	1	2	0	urban	NA	primary	3000	NA	1	1
587	468	ctc	0	1	0	1	1	1	1	1	1	1	1	1	1	1	1	1	1	1	1	1	1	1	1	1	1	1	1	59	ctc	ganesh ghat	3	SECONDARY	55	40-59	joint pain	1	0	1	0	0	urban	0	No formal edu	2000	NA	0	0
588	469	ctc	0	1	1	1	1	1	1	1	1	1	1	1	1	1	1	1	1	1	1	1	1	1	1	1	1	1	1	263	ctc	mehendipur	3	SECONDARY	55	40-59	arthritis	1	1	1	2	0	urban	0	No formal edu	3000	NA	1	1
589	470	ngp	1	1	1	1	1	1	1	1	1	1	1	1	1	1	1	1	1	1	1	1	1	1	1	1	1	1	1	384	ngp	umaqrkot	3	SECONDARY	55	40-59	fever	0	0	1	0	2	rural	NA	primary	5000	NA	1	0
590	471	sbp	1	1	1	1	1	1	1	1	1	1	1	1	1	1	1	1	1	1	1	1	1	1	1	1	1	1	1	134	sbp	sunapali	3	SECONDARY	55	40-59	fever	1	1	1	2	2	rural	1	primary	4000	NA	1	0
591	472	sbp	1	1	1	1	1	1	1	1	1	1	1	1	1	1	1	1	1	1	1	1	1	1	1	1	1	1	1	252	sbp	sambalpur	3	SECONDARY	55	40-59	cold, cough and fever	1	0	1	2	0	urban	1	primary	4500	NA	1	0
592	473	ctc	1	1	1	1	1	1	1	1	1	1	1	1	1	1	1	1	1	1	1	1	1	1	1	1	1	1	1	238	ctc	CDA11	3	SECONDARY	55	40-59	common cold	1	0	1	0	0	urban	0	No formal edu	3000	NA	0	1
593	474	ctc	1	1	1	1	1	1	1	1	1	1	1	1	1	1	1	1	1	1	1	1	1	1	1	1	1	1	1	328	ctc	talatelaga bazar	3	SECONDARY	55	40-59	common cold	1	0	1	2	0	urban	1	primary	3000	NA	1	1
594	475	sbp	1	1	1	1	1	1	1	1	1	1	1	1	1	1	1	1	1	1	1	1	1	1	1	1	1	1	1	NA	sbp	Vesibahal	3	SECONDARY	55	40-59	fever	1	0	1	2	2	rural	0	No formal edu	2200	NA	0	1
595	476	sbp	1	1	1	1	1	1	1	1	1	1	1	1	1	1	1	1	1	1	1	1	1	1	1	1	1	1	1	418	sbp	tangarpali	3	SECONDARY	55	40-59	weakness	1	0	1	2	2	rural	1	primary	3400	NA	0	1
596	477	ctc	1	1	1	1	1	1	1	1	1	1	1	1	1	1	1	1	1	1	1	1	1	1	1	1	1	1	1	33	ctc	ganesh ghat	3	SECONDARY	55	40-59	abdominal pain	1	0	1	2	0	urban	2	secondary	4000	NA	0	0
597	478	sbp	1	1	1	1	1	1	1	1	1	1	1	1	1	1	1	1	1	1	1	1	1	1	1	1	1	1	1	100	sbp	motijahara	3	SECONDARY	55	40-59	jaundice	1	1	1	2	2	rural	1	primary	3000	NA	0	0
598	479	sbp	0	1	1	1	1	1	1	1	1	1	1	1	1	1	1	1	1	1	1	1	1	1	1	1	1	1	1	318	sbp	SBP	3	SECONDARY	55	40-59	ear pain	1	0	1	2	0	urban	3	grad	5000	7	0	0
599	480	ngp	1	1	1	1	1	1	1	1	1	1	1	1	1	1	1	1	1	1	1	1	1	1	1	1	1	1	1	293	ngp	rampati	3	SECONDARY	55	40-59	chest pain	0	0	1	1	2	rural	0	No formal edu	2000	NA	1	1
600	481	ngp	1	1	1	1	1	1	1	1	1	1	1	1	1	1	1	1	1	1	1	1	1	1	1	1	1	1	1	293	ngp	rampali	3	SECONDARY	55	40-59	chest pain	0	0	1	1	2	rural	0	No formal edu	2000	NA	1	1
601	482	ngp	1	1	1	1	1	1	1	1	1	1	1	1	1	1	1	1	1	1	1	1	1	1	1	1	1	1	1	293	ngp	rampali	3	SECONDARY	55	40-59	chest pain	0	0	1	1	2	rural	0	No formal edu	2000	NA	1	1
602	483	sbp	1	1	1	1	1	1	1	1	1	1	1	1	1	1	1	1	1	1	1	1	1	1	1	1	1	1	1	239	sbp	jadupada	3	SECONDARY	55	40-59	hipache	1	0	1	2	0	urban	3	grad	8000	NA	0	0
603	484	ngp	1	1	1	1	1	1	1	1	1	1	1	1	1	1	1	1	1	1	1	1	1	1	1	1	1	1	1	427	ngp	munkuta	3	SECONDARY	55	40-59	leg pain	1	0	1	0	2	rural	0	No formal edu	4000	NA	0	1
604	485	ctc	1	1	1	1	1	1	1	1	1	1	1	1	1	1	1	1	1	1	1	1	1	1	1	1	1	1	1	155	ctc	pirabazar	3	SECONDARY	55	40-59	knee pain	0	0	1	2	0	urban	1	primary	5000	NA	1	0
605	486	ctc	1	1	1	1	1	1	1	1	1	1	1	1	1	1	1	1	1	1	1	1	1	1	1	1	1	1	1	175	ctc	balikuda	3	SECONDARY	55	40-59	joint pain	0	0	1	2	NA	urban	1	primary	5000	NA	NA	0
606	487	ngp	1	1	1	1	1	1	1	1	1	1	1	1	1	1	1	1	1	1	1	1	1	1	1	1	1	1	1	25	ngp	tandaguda	3	SECONDARY	55	40-59	joint pain	1	0	1	1	2	rural	1	primary	2000	NA	0	1
607	488	sbp	1	1	1	1	1	1	1	1	1	1	1	1	1	1	1	1	1	1	1	1	1	1	1	1	1	1	1	389	sbp	badabazar	3	SECONDARY	55	40-59	hand broken	0	1	1	2	0	urban	0	No formal edu	6000	NA	1	1
608	489	ctc	1	1	1	1	1	1	1	1	1	1	1	1	1	1	1	1	1	1	1	1	1	1	1	1	1	1	1	13	ctc	buxi bazar	3	SECONDARY	55	40-59	joint dislocation	1	0	1	2	0	urban	0	No formal edu	2500	NA	0	1
609	490	ngp	1	1	0	1	1	1	1	1	1	1	1	1	1	1	1	1	1	1	1	1	1	1	1	1	1	1	1	97	ngp	dabugaon	1	PRIMARY	55	40-59	blood pressure	1	0	1	2	2	rural	2	secondary	1800	5	1	1
612	491	sbp	1	0	0	1	1	1	1	1	1	1	1	1	1	1	1	1	1	1	1	1	1	1	1	1	1	1	1	50	sbp	bisalhinda	1	PRIMARY	55	40-59	diabetes/hypertension	0	0	1	2	2	rural	0	No formal edu	2500	NA	1	0
613	492	ngp	1	1	1	1	1	1	1	1	1	1	1	1	1	1	1	1	1	1	1	1	1	1	1	1	1	1	0	90	ngp	PPD	1	PRIMARY	55	40-59	diarrheal disease	1	0	1	1	2	rural	0	No formal edu	4000	NA	1	1
614	493	sbp	1	1	1	1	1	1	1	1	1	1	1	1	1	1	1	1	1	1	1	1	1	1	1	1	1	1	1	6	sbp	gadgadbahal	1	PRIMARY	55	40-59	fever	0	0	1	1	2	rural	0	No formal edu	2400	6	1	1
618	494	sbp	1	1	1	1	1	1	1	1	1	1	1	1	1	1	1	1	1	1	1	1	1	1	1	1	1	1	1	82	sbp	kalesa	1	PRIMARY	55	40-59	fever	0	0	1	1	2	rural	0	No formal edu	2200	NA	1	1
619	495	ngp	1	1	1	1	1	1	1	1	1	1	1	1	1	1	1	1	1	1	1	1	1	1	1	1	1	1	1	102	ngp	moharaguda	1	PRIMARY	55	40-59	weakness	0	0	1	1	2	rural	0	No formal edu	2500	NA	1	1
620	496	ngp	1	1	0	1	1	1	1	1	1	1	1	1	1	1	1	1	1	1	1	1	1	1	1	1	1	1	1	69	ngp	dabugaon	1	PRIMARY	55	40-59	dental pain	0	0	1	2	2	rural	1	primary	2500	5	1	1
630	497	ctc	1	1	0	1	1	1	1	1	1	1	1	1	1	1	1	1	1	1	1	1	1	1	1	1	1	1	1	64	ctc	simula	0	PRIMARY	55	40-59	hypertension	1	2	1	0	2	rural	NA	primary	2000	NA	0	1
631	498	sbp	1	1	1	1	1	1	1	1	1	1	1	1	1	1	1	1	1	1	1	1	1	1	1	1	1	1	1	60	sbp	sunapali	0	PRIMARY	55	40-59	body ache	0	0	1	1	2	rural	0	No formal edu	3000	NA	1	1
635	499	ctc	0	1	0	1	1	1	1	1	1	1	1	1	1	1	1	1	1	1	1	1	1	1	1	1	1	1	1	74	ctc	padampur	0	PRIMARY	55	40-59	common cold	0	1	1	0	1	urban	0	No formal edu	3000	NA	1	1
636	500	ctc	1	1	1	1	1	1	1	1	1	1	1	1	1	1	1	1	1	1	1	1	1	1	1	1	1	1	1	34	ctc	padampur	0	PRIMARY	55	40-59	common cold	1	0	1	0	1	urban	0	No formal edu	2500	NA	1	1
637	501	sbp	1	1	1	1	1	1	1	1	1	1	1	1	1	1	1	1	1	1	1	1	1	1	1	1	1	1	1	58	sbp	basiapada	0	PRIMARY	55	40-59	weakness	0	0	1	2	2	rural	2	secondary	2500	3	1	1
638	502	sbp	1	1	1	1	1	1	1	1	1	1	1	1	1	1	1	1	1	1	1	1	1	1	1	1	1	1	1	33	sbp	nuapali	0	PRIMARY	55	40-59	tongue pain	1	0	1	2	2	rural	3	grad	7000	NA	0	0
639	503	ctc	1	1	0	1	1	1	1	1	1	1	1	1	1	1	1	1	1	1	1	1	1	1	1	1	1	1	1	33	ctc	bargadua	0	PRIMARY	55	40-59	headache	0	0	3	0	2	rural	2	secondary	6000	NA	1	0
641	504	sbp	1	1	1	1	1	1	1	1	1	1	1	1	1	1	1	1	1	1	1	1	1	1	1	1	1	1	1	72	sbp	pabapani	1	PRIMARY	54	40-59	fever	0	0	1	1	2	rural	2	secondary	4000	NA	1	1
643	505	ngp	1	1	1	1	1	1	1	1	1	1	1	1	1	1	0	1	1	1	1	1	1	1	1	1	1	1	1	323	ngp	guwuda	3	SECONDARY	54	40-59	back injury	1	0	1	2	2	rural	NA	primary	3500	NA	1	1
644	506	sbp	1	1	0	1	1	1	1	1	1	1	1	1	1	1	1	1	1	1	1	1	1	1	1	1	1	1	1	81	sbp	bolangiri	4	TERTIARY	54	40-59	hypertension	1	0	1	2	2	rural	NA	primary	5000	NA	0	0
645	507	ngp	1	1	0	1	1	1	1	1	1	1	1	1	1	1	1	1	1	1	1	1	1	1	1	1	1	1	1	466	ngp	sindhiguda	3	SECONDARY	54	40-59	hypertension	1	0	1	2	2	rural	NA	primary	8000	NA	0	0
646	508	ctc	1	1	1	1	1	1	1	1	1	1	1	1	1	1	0	1	1	1	1	1	1	1	1	1	1	1	1	112	ctc	kuligaon	3	SECONDARY	54	40-59	injury	1	0	1	2	2	rural	1	primary	3500	NA	0	1
647	509	ctc	1	1	1	1	1	1	1	1	1	1	1	1	1	1	1	1	1	1	1	1	1	1	1	1	1	1	1	184	ctc	chatnabazar	3	SECONDARY	54	40-59	common cold	0	0	1	2	0	urban	1	primary	4000	NA	1	0
648	510	ctc	1	1	1	1	1	1	1	1	1	1	1	1	1	1	1	1	1	1	1	1	1	1	1	1	1	1	1	100	ctc	ganjam	3	SECONDARY	54	40-59	cataract	1	0	1	2	1	urban	1	primary	15000	NA	0	1
649	511	ctc	1	1	1	1	1	0	1	1	1	1	1	1	1	1	1	1	1	1	1	1	1	1	1	1	1	1	1	196	ctc	CDA sec9	3	SECONDARY	54	40-59	joint pain	0	0	1	0	0	urban	0	No formal edu	1800	NA	1	1
650	512	ctc	1	1	1	1	1	1	1	1	1	1	1	1	1	1	1	1	1	1	1	1	1	1	1	1	1	1	1	41	ctc	ctc	3	SECONDARY	54	40-59	cough	1	0	1	2	2	rural	2	secondary	10000	NA	0	1
652	513	ngp	0	1	1	1	1	1	1	1	1	1	1	1	1	1	1	1	1	1	1	1	1	1	1	1	1	1	1	67	ngp	dabugaon	1	PRIMARY	54	40-59	joint pain	0	1	1	2	2	rural	2	secondary	5000	7	1	0
653	514	ngp	1	1	1	1	1	1	1	1	1	1	1	1	1	1	1	1	1	1	1	1	1	1	1	1	1	1	1	38	ngp	ppd	1	PRIMARY	54	40-59	insomnia	1	0	1	2	2	rural	2	secondary	7000	NA	1	1
654	515	sbp	1	1	1	1	1	1	1	1	1	1	1	1	1	1	1	1	1	1	1	1	1	1	1	1	1	1	1	51	sbp	genitipali	0	PRIMARY	54	40-59	fever	0	0	1	2	2	rural	0	No formal edu	5000	NA	1	0
655	516	ngp	1	1	1	1	1	1	1	1	1	1	1	1	1	1	1	1	1	1	1	1	1	1	1	1	1	1	1	109	ngp	PPD	1	PRIMARY	53	40-59	abdominal pain	0	0	1	0	NA	urban	1	primary	3000	NA	1	1
656	517	ctc	1	1	1	1	1	1	1	1	1	1	1	1	1	1	1	1	1	1	1	1	1	1	1	1	1	1	1	137	ctc	choudwar	4	TERTIARY	53	40-59	body pain	1	0	1	2	0	urban	1	primary	5000	6	1	0
657	518	ctc	1	1	1	1	1	1	1	1	1	1	1	1	1	1	1	1	1	1	1	1	1	1	1	1	1	1	1	137	ctc	choudwar	4	TERTIARY	53	40-59	body pain	1	0	1	2	0	urban	1	primary	5000	6	1	0
658	519	sbp	1	1	1	1	1	1	1	1	1	1	1	1	1	1	1	1	1	1	1	1	1	1	1	1	1	1	1	70	sbp	deogarh	4	TERTIARY	53	40-59	abdominal pain	1	0	1	2	2	rural	1	primary	5000	NA	0	0
659	520	ctc	1	1	1	1	1	0	1	1	1	1	1	1	1	1	1	1	1	1	1	1	1	1	1	1	1	1	1	116	ctc	darghabazar	3	SECONDARY	53	40-59	gastritis	1	0	1	2	0	urban	1	primary	4000	NA	0	1
660	521	sbp	1	1	0	1	1	1	1	1	1	1	1	1	1	1	1	1	1	1	1	1	1	1	1	1	1	1	1	227	sbp	sambalpur	3	SECONDARY	53	40-59	hypertension	1	0	1	2	0	urban	3	grad	20000	NA	0	0
661	522	sbp	1	1	1	1	0	1	1	1	1	1	1	1	1	1	1	1	1	1	1	1	1	1	1	1	1	1	1	189	sbp	modipada	3	SECONDARY	53	40-59	back ache	1	0	1	2	0	urban	3	grad	6000	NA	0	0
662	523	ngp	1	1	1	1	1	1	1	1	1	1	1	1	1	1	1	1	1	1	1	1	1	1	1	1	1	1	1	240	ngp	nabarangapur	3	SECONDARY	53	40-59	fever	1	0	1	2	0	urban	NA	primary	10000	7	0	0
663	524	sbp	1	1	1	1	1	1	1	1	1	1	1	1	1	1	1	1	1	1	1	1	1	1	1	1	1	1	1	126	sbp	motijharan	3	SECONDARY	53	40-59	chestpain	1	1	1	2	2	rural	2	secondary	4000	NA	0	0
666	525	ctc	1	1	1	1	1	1	1	1	1	1	1	1	1	1	1	1	1	1	1	1	1	1	1	1	1	1	1	140	ctc	khatagaon	0	PRIMARY	53	40-59	hipache	1	0	1	2	2	rural	2	secondary	10000	NA	0	0
667	526	ctc	1	1	0	1	1	1	1	1	1	1	1	1	1	1	1	1	1	1	1	1	1	1	1	1	1	1	1	68	ctc	kendrapada	4	TERTIARY	52	40-59	hypertension	1	0	1	2	2	rural	0	No formal edu	3000	NA	1	1
668	527	ctc	1	1	0	1	1	1	1	1	1	1	1	1	1	1	1	1	1	1	1	1	1	1	1	1	1	1	1	68	ctc	kendrapada	4	TERTIARY	52	40-59	hypertension	1	0	1	2	2	rural	0	No formal edu	3000	NA	1	1
669	528	sbp	1	0	0	1	1	1	1	1	1	1	1	1	1	1	1	1	1	1	1	1	1	1	1	1	1	1	1	NA	sbp	Burla	4	TERTIARY	52	40-59	Diabetes, Hypertension	1	0	1	2	2	rural	NA	primary	6000	NA	1	1
671	529	sbp	1	1	1	1	1	1	1	1	1	1	1	1	1	1	1	1	1	1	1	1	1	1	1	0	1	1	1	74	sbp	dolagaob	4	TERTIARY	52	40-59	skin disease	0	0	1	1	NA	urban	NA	primary	4000	NA	NA	0
673	530	sbp	1	1	1	1	1	1	1	1	1	1	1	1	1	1	1	1	1	1	1	1	1	1	1	0	1	1	1	61	sbp	turcha	4	TERTIARY	52	40-59	skin disease	0	0	1	2	2	rural	1	primary	6000	NA	NA	1
674	531	sbp	1	1	1	1	1	1	1	1	1	1	1	1	1	1	1	1	1	1	1	1	1	1	1	1	1	1	1	157	sbp	mahulpada	4	TERTIARY	52	40-59	fever	0	0	1	2	2	rural	1	primary	1800	5	1	1
675	532	sbp	1	1	1	1	1	1	1	1	1	1	1	1	1	1	1	1	1	1	1	1	1	1	1	1	1	1	1	NA	sbp	Hirakud	4	TERTIARY	52	40-59	abdominal pain	0	0	1	2	2	rural	0	No formal edu	1800	NA	1	1
676	533	sbp	1	1	1	1	1	1	1	1	1	1	1	1	1	1	1	1	1	1	1	1	1	1	1	1	1	1	1	5	sbp	burla	4	TERTIARY	52	40-59	teethache	1	1	1	2	0	urban	1	primary	5000	8	0	0
677	534	ctc	1	1	1	1	1	1	1	1	1	1	1	1	1	1	1	1	1	1	1	1	1	1	1	1	1	1	1	57	ctc	ctc	4	TERTIARY	52	40-59	head reeling	1	0	1	2	2	rural	0	No formal edu	3000	NA	1	1
678	535	ctc	1	1	1	1	1	1	1	1	1	1	1	1	1	1	1	1	1	1	1	1	1	1	1	1	1	1	1	57	ctc	ctc	4	TERTIARY	52	40-59	head reeling	1	0	1	2	2	rural	0	No formal edu	3000	NA	1	1
679	536	ctc	1	1	1	1	1	1	1	1	1	1	1	1	1	1	1	1	1	1	1	1	1	1	1	1	1	1	1	181	ctc	ratnagiri	4	TERTIARY	52	40-59	one hand paralysed	1	0	1	2	2	rural	1	primary	6000	NA	NA	1
680	537	ctc	1	1	1	1	1	1	1	1	1	1	1	1	1	1	1	1	1	1	1	1	1	1	1	1	1	1	1	181	ctc	ratnagiri	4	TERTIARY	52	40-59	one hand paralysed	1	0	1	2	2	rural	1	primary	6000	NA	NA	1
681	538	ctc	1	1	1	1	1	1	1	1	1	1	1	1	1	1	1	1	1	1	1	1	1	1	1	1	1	1	1	165	ctc	jhola sahi	4	TERTIARY	52	40-59	burn	0	1	0	2	0	urban	NA	primary	6000	NA	1	0
682	539	ctc	1	1	1	1	1	1	1	1	1	1	1	1	1	1	1	1	1	1	1	1	1	1	1	1	1	1	1	165	ctc	jhola sahi	4	TERTIARY	52	40-59	burn	0	1	0	2	0	urban	NA	primary	6000	NA	1	0
683	540	sbp	1	1	0	1	1	1	1	1	1	1	1	1	1	1	1	1	1	1	1	1	1	1	1	1	1	1	1	302	sbp	motipada	3	SECONDARY	52	40-59	hypertension	1	0	1	2	2	rural	1	primary	5000	NA	0	0
684	541	ngp	1	0	0	1	1	1	1	1	1	1	1	1	1	1	1	1	1	1	1	1	1	1	1	1	1	1	1	146	ngp	N.G.PUR	3	SECONDARY	52	40-59	diabetes	1	0	1	2	0	urban	3	grad	8000	NA	1	0
685	542	ctc	1	1	0	1	1	1	1	1	1	1	1	1	1	1	1	1	1	1	1	1	1	1	1	1	1	1	1	55	ctc	shankar pur	3	SECONDARY	52	40-59	hypertension	1	0	1	2	0	urban	1	primary	8000	NA	1	0
686	543	ctc	0	1	0	1	1	1	1	1	1	1	1	1	1	1	1	1	1	1	1	1	1	1	1	1	1	1	1	282	ctc	sheikh bazar	3	SECONDARY	52	40-59	arthritis	1	0	1	0	0	urban	0	No formal edu	3200	NA	0	1
687	544	ctc	1	1	0	1	1	1	1	1	1	1	1	1	1	1	1	1	1	1	1	1	1	1	1	1	1	1	1	309	ctc	shankarpur	3	SECONDARY	52	40-59	hypertension	1	0	1	2	0	urban	1	primary	5000	NA	1	0
688	545	ctc	1	1	0	1	1	1	1	1	1	1	1	1	1	1	1	1	1	1	1	1	1	1	1	1	1	1	1	227	ctc	talatelangabazar	3	SECONDARY	52	40-59	hypertension	0	0	1	2	0	urban	1	primary	6500	NA	1	0
689	546	ngp	1	0	1	1	1	1	1	1	1	1	1	1	1	1	1	1	1	1	1	1	1	1	1	1	1	1	1	266	ngp	padeiguda	3	SECONDARY	52	40-59	diabetes	1	0	1	2	2	rural	NA	primary	2800	5	0	1
690	547	sbp	1	1	0	1	1	1	1	1	1	1	1	1	1	1	1	1	1	1	1	1	1	1	1	1	1	1	1	300	sbp	kumbharpada	3	SECONDARY	52	40-59	hypertension	1	0	1	2	2	rural	0	No formal edu	2000	NA	0	1
691	548	ctc	1	1	0	1	1	1	1	1	1	1	1	1	1	1	1	1	1	1	1	1	1	1	1	1	1	1	1	86	ctc	baxibazar	3	SECONDARY	52	40-59	hypertension	1	NA	1	2	0	urban	0	No formal edu	2500	NA	0	1
692	549	ngp	1	0	1	1	1	1	1	1	1	1	1	1	1	1	1	1	1	1	1	1	1	1	1	1	1	1	1	266	ngp	padeiguda	3	SECONDARY	52	40-59	diabetes	1	0	1	2	2	rural	1	primary	2800	5	1	1
693	550	ngp	1	0	1	1	1	1	1	1	1	1	1	1	1	1	1	1	1	1	1	1	1	1	1	1	1	1	1	266	ngp	padeiguda	3	SECONDARY	52	40-59	diabetes	1	0	1	2	2	rural	1	primary	2800	5	1	1
694	551	ctc	0	1	1	1	1	1	1	1	1	1	1	1	1	1	1	1	1	1	1	1	1	1	1	1	1	1	1	324	ctc	kazibazar	3	SECONDARY	52	40-59	arthritis	1	0	1	2	0	urban	3	grad	7000	NA	0	0
695	552	ctc	0	0	1	1	1	1	1	1	1	1	1	1	1	1	1	1	1	1	1	1	1	1	1	1	1	1	1	292	ctc	odia bazar	3	SECONDARY	52	40-59	diabetes arthrits	1	0	1	0	0	urban	0	No formal edu	4000	NA	1	0
696	553	sbp	1	1	1	1	1	1	1	1	1	1	1	1	1	1	1	1	1	1	1	1	1	1	1	1	1	1	1	379	sbp	nirgunpada	3	SECONDARY	52	40-59	abdominalpain	1	0	1	1	2	rural	1	primary	2000	NA	0	0
697	554	ngp	1	1	1	1	1	1	1	1	1	1	1	1	1	1	1	1	1	1	1	1	1	1	1	1	1	1	1	22	ngp	dengaguda	3	SECONDARY	52	40-59	vomiting	1	0	1	1	2	rural	2	secondary	4000	NA	0	0
698	555	ngp	1	1	1	1	1	1	1	1	1	1	1	1	1	1	1	1	1	1	1	1	1	1	1	1	1	1	1	417	ngp	kamata	3	SECONDARY	52	40-59	wound in mouth	1	0	1	1	2	rural	NA	primary	5000	NA	0	1
699	556	ctc	1	1	1	1	1	1	1	1	1	1	1	1	1	1	1	1	1	1	1	1	1	1	1	1	1	1	1	64	ctc	telenga petha	3	SECONDARY	52	40-59	ear ache	1	0	1	2	0	urban	1	primary	3500	NA	1	1
700	557	ngp	1	1	1	1	1	1	1	1	1	1	1	1	1	1	1	1	1	1	1	1	1	1	1	1	1	1	1	451	ngp	kangana	3	SECONDARY	52	40-59	heart pain	1	0	1	1	2	rural	0	No formal edu	7000	NA	1	1
701	558	ngp	1	1	1	1	1	1	1	1	1	1	1	1	1	1	1	1	1	1	1	1	1	1	1	1	1	1	1	284	ngp	koiguda	3	SECONDARY	52	40-59	leg pain	0	0	1	2	2	rural	0	No formal edu	3500	NA	1	1
702	559	ngp	1	1	1	1	1	1	1	1	1	1	1	1	1	1	1	1	1	1	1	1	1	1	1	1	1	1	1	284	ngp	koighda	3	SECONDARY	52	40-59	leg pain	0	0	1	2	2	rural	0	No formal edu	3500	NA	1	1
703	560	ngp	1	1	1	1	1	1	1	1	1	1	1	1	1	1	1	1	1	1	1	1	1	1	1	1	1	1	1	284	ngp	koighda	3	SECONDARY	52	40-59	leg pain	0	0	1	2	2	rural	0	No formal edu	3500	NA	1	1
704	561	ngp	1	1	1	1	1	1	1	1	1	1	1	1	1	1	1	1	1	1	1	1	1	1	1	1	1	1	1	235	ngp	samuguda	3	SECONDARY	52	40-59	cough	1	0	1	0	2	rural	0	No formal edu	3200	4	0	1
705	562	sbp	1	1	1	1	1	1	1	1	1	1	1	1	1	1	1	1	1	1	1	1	1	1	1	1	1	1	1	447	sbp	sidagada	3	SECONDARY	52	40-59	necrosis	1	0	1	0	2	rural	1	primary	2800	NA	0	1
706	563	sbp	1	1	1	1	1	1	1	1	1	1	1	1	1	1	0	1	1	1	1	1	1	1	1	1	1	1	1	78	sbp	jujomura	1	PRIMARY	52	40-59	head injury	0	0	0	2	0	urban	2	secondary	1500	NA	0	1
708	564	ngp	1	1	1	1	1	1	1	1	1	1	1	1	1	1	1	1	1	1	1	1	1	1	1	1	1	1	1	83	ngp	PPD	1	PRIMARY	52	40-59	body pain	0	2	1	2	2	rural	0	No formal edu	4000	NA	1	1
709	565	sbp	1	1	1	1	1	1	1	1	1	1	1	1	1	1	1	1	1	1	1	1	1	1	1	1	1	1	1	117	sbp	guruasi	1	PRIMARY	52	40-59	fever	1	0	1	2	2	rural	3	grad	10000	NA	0	0
710	566	ngp	1	1	1	1	1	1	1	1	1	1	1	1	1	1	1	1	1	1	1	1	1	1	1	1	1	1	1	99	ngp	mukhia	1	PRIMARY	52	40-59	abdominal pain	1	0	1	2	NA	urban	1	primary	4000	NA	0	1
711	567	ngp	1	1	1	1	1	1	1	1	1	1	1	1	1	1	1	1	1	1	1	1	1	1	1	1	1	1	1	119	ngp	sukhiguda	1	PRIMARY	52	40-59	handache	0	0	1	2	2	rural	1	primary	2500	NA	1	0
712	568	ngp	1	1	1	1	1	1	1	1	1	1	1	1	1	1	1	1	1	1	1	1	1	1	1	1	1	1	1	35	ngp	dabugam	1	PRIMARY	52	40-59	tonsilitis	0	NA	1	2	2	rural	2	secondary	6000	NA	1	0
716	569	ctc	1	1	0	1	1	1	1	1	1	1	1	1	1	1	1	1	1	1	1	1	1	1	1	1	1	1	1	47	ctc	padampur	0	PRIMARY	52	40-59	headache	1	0	1	2	2	rural	1	primary	5000	NA	0	1
717	570	ngp	1	1	0	1	1	1	1	1	1	1	1	1	1	1	1	1	1	1	1	1	1	1	1	1	1	1	1	52	ngp	maidalpur	0	PRIMARY	52	40-59	headache	1	0	1	2	2	rural	0	No formal edu	1500	NA	0	1
718	571	sbp	1	1	1	1	1	1	1	1	1	1	1	1	1	1	1	1	1	1	1	1	1	1	1	1	1	1	1	55	sbp	takba	0	PRIMARY	52	40-59	foot pain	0	0	1	0	2	rural	0	No formal edu	1000	NA	1	1
719	572	sbp	1	1	1	1	1	1	1	1	1	1	1	1	1	1	1	1	1	1	1	1	1	1	1	1	1	1	1	39	sbp	kandapada	0	PRIMARY	52	40-59	cough	1	0	1	1	2	rural	2	secondary	1500	4	0	1
720	573	ngp	1	1	1	1	1	1	1	1	1	1	1	1	1	1	0	1	1	1	1	1	1	1	1	1	1	1	1	91	ngp	lamanguda	1	PRIMARY	51	40-59	injury	0	0	1	1	2	rural	1	primary	5000	NA	1	1
721	574	ctc	1	1	1	1	1	1	1	1	1	1	1	1	1	1	1	1	1	1	1	1	1	1	1	1	1	1	0	NA	ctc	kendrapada	4	TERTIARY	51	40-59	diarrhoea	1	0	1	0	2	rural	2	secondary	4200	NA	0	0
722	575	ctc	1	1	1	1	1	1	1	1	1	1	1	1	1	1	1	1	1	1	1	1	1	1	1	1	1	1	0	NA	ctc	kendrapada	4	TERTIARY	51	40-59	diarrhoea	1	0	1	0	2	rural	2	secondary	4200	NA	0	0
723	576	ctc	1	0	1	1	1	1	1	1	1	1	1	1	1	1	1	1	1	1	1	1	1	1	1	1	1	1	1	84	ctc	bhadarak	3	SECONDARY	51	40-59	diabetes	1	0	0	2	2	rural	2	secondary	8000	NA	0	0
724	577	ctc	1	1	1	1	1	1	1	1	1	1	1	1	1	1	1	1	1	1	1	1	1	1	1	1	1	1	0	69	ctc	dharga bazar	3	SECONDARY	51	40-59	diarrheal disease	1	0	1	2	0	urban	1	primary	5000	NA	0	0
725	578	ctc	1	1	1	1	1	1	1	1	1	1	1	1	1	1	1	1	1	1	1	1	1	1	1	1	1	1	1	129	ctc	cuttack	3	SECONDARY	51	40-59	viral fever	1	0	1	2	0	urban	2	secondary	10000	NA	0	0
726	579	ngp	1	1	1	1	1	1	1	1	1	1	1	1	1	1	1	1	1	1	1	1	1	1	1	1	1	1	1	394	ngp	dhandagur	3	SECONDARY	51	40-59	anemia	1	0	1	1	NA	urban	0	No formal edu	1500	NA	0	1
727	580	sbp	1	1	1	1	1	1	1	1	1	1	1	1	1	1	1	1	1	1	1	1	1	1	1	1	1	1	1	361	sbp	gabarapalli	3	SECONDARY	51	40-59	abdominalpain	0	0	1	2	0	urban	0	No formal edu	3200	NA	1	0
728	581	ctc	1	1	0	1	1	1	1	1	1	1	1	1	1	1	1	1	1	1	1	1	1	1	1	1	1	1	1	28	ctc	tulasipur	3	SECONDARY	51	40-59	abdominal pain	0	1	1	0	0	urban	1	primary	2000	NA	1	0
729	582	sbp	1	1	1	1	1	1	1	1	1	1	1	1	1	1	1	1	1	1	1	1	1	1	1	1	1	1	1	218	sbp	dhara	3	SECONDARY	51	40-59	gastraitis	1	0	1	2	2	rural	3	grad	5000	NA	0	0
730	583	ngp	1	0	0	1	1	1	1	1	1	1	1	1	1	1	1	1	1	1	1	1	1	1	1	1	1	1	1	99	ngp	dabugaon	1	PRIMARY	51	40-59	diabetes	1	0	1	2	2	rural	2	secondary	5000	8	0	0
732	584	ngp	1	1	1	1	1	1	1	1	1	1	1	1	1	1	1	1	1	1	1	1	1	1	1	1	1	1	1	119	ngp	dabugaon	1	PRIMARY	51	40-59	eye infection	1	0	1	2	2	rural	2	secondary	1800	7	0	1
733	585	ngp	1	1	1	1	1	1	1	1	1	1	1	1	1	1	1	1	1	1	1	1	1	1	1	1	1	1	1	3	ngp	dabugam	1	PRIMARY	51	40-59	asthma	1	0	1	2	2	rural	0	No formal edu	2000	NA	0	1
735	586	ngp	1	1	1	1	1	1	1	1	1	1	1	1	1	1	1	1	1	1	1	1	1	1	1	1	1	1	0	289	ngp	chiki	3	SECONDARY	50	40-59	diarrheal disease	0	0	1	0	2	rural	1	primary	3000	NA	1	1
736	587	ctc	1	1	1	1	1	1	1	0	1	1	1	1	1	1	1	1	1	1	1	1	1	1	1	1	1	1	1	NA	ctc	bolangir	4	TERTIARY	50	40-59	hemiplegia	1	0	1	2	2	rural	1	primary	5000	NA	1	0
737	588	ctc	1	1	1	1	1	1	1	0	1	1	1	1	1	1	1	1	1	1	1	1	1	1	1	1	1	1	1	NA	ctc	bolangir	4	TERTIARY	50	40-59	hemiplegia	1	0	1	2	2	rural	1	primary	5000	NA	1	0
738	589	sbp	0	1	1	1	1	1	1	1	1	1	1	1	1	1	1	1	1	1	1	1	1	1	1	1	1	1	1	156	sbp	baragpala	4	TERTIARY	50	40-59	joint pain	1	0	1	2	2	rural	0	No formal edu	1800	5	1	1
739	590	ctc	1	0	0	1	1	1	1	1	1	1	1	1	1	1	1	1	1	1	1	1	1	1	1	1	1	1	1	140	ctc	damodarpur	4	TERTIARY	50	40-59	diabetes	1	0	1	2	2	rural	0	No formal edu	1800	5	1	1
740	591	ctc	1	0	0	1	1	1	1	1	1	1	1	1	1	1	1	1	1	1	1	1	1	1	1	1	1	1	1	140	ctc	damodarpur	4	TERTIARY	50	40-59	diabetes	1	0	1	2	2	rural	0	No formal edu	1800	5	1	1
741	592	sbp	1	0	1	1	1	1	1	1	1	1	1	1	1	1	1	1	1	1	1	1	1	1	1	1	1	1	1	73	sbp	patharteka	4	TERTIARY	50	40-59	diabetes	1	0	1	2	2	rural	1	primary	5000	NA	NA	1
743	593	sbp	1	1	1	1	1	1	1	1	1	1	1	1	1	1	0	1	1	1	1	1	1	1	1	1	1	1	1	79	sbp	chittadhanguri	4	TERTIARY	50	40-59	head injury	0	0	1	1	2	rural	0	No formal edu	4000	NA	1	1
744	594	sbp	1	1	1	1	1	1	1	1	1	1	1	1	1	1	1	1	1	1	1	1	1	1	1	0	1	1	1	131	sbp	sajanpur	4	TERTIARY	50	40-59	skin disease	0	2	3	0	2	rural	0	No formal edu	2500	5	1	1
745	595	ctc	1	1	1	1	1	0	1	1	1	1	1	1	1	1	1	1	1	1	1	1	1	1	1	1	1	1	1	112	ctc	bhadrak	4	TERTIARY	50	40-59	vomiting	0	0	1	0	0	urban	1	primary	1000	5	1	1
746	596	ctc	1	1	1	1	1	0	1	1	1	1	1	1	1	1	1	1	1	1	1	1	1	1	1	1	1	1	1	112	ctc	bhadrak	4	TERTIARY	50	40-59	vomiting	0	0	1	0	0	urban	1	primary	1000	5	1	1
747	597	ctc	1	1	1	1	1	1	1	1	1	1	1	1	1	1	0	1	1	1	1	1	1	1	1	1	1	1	1	75	ctc	ctc	4	TERTIARY	50	40-59	injury to back	1	0	1	0	0	urban	NA	primary	6000	NA	0	1
748	598	ctc	1	1	1	1	1	1	1	1	1	1	1	1	1	1	0	1	1	1	1	1	1	1	1	1	1	1	1	75	ctc	ctc	4	TERTIARY	50	40-59	injury to back	1	0	1	0	0	urban	NA	primary	6000	NA	0	1
749	599	sbp	1	1	0	1	1	1	1	1	1	1	1	1	1	1	1	1	1	1	1	1	1	1	1	1	1	1	1	251	sbp	burla	4	TERTIARY	50	40-59	fever	1	0	1	2	0	urban	1	primary	1800	4	1	1
750	600	sbp	1	1	1	1	1	1	1	1	1	1	1	1	1	1	1	1	1	1	1	1	1	1	1	1	1	1	1	191	sbp	bula	4	TERTIARY	50	40-59	fever	1	0	1	1	2	rural	2	secondary	20000	NA	0	0
751	601	sbp	1	1	1	1	1	1	1	1	1	1	1	1	1	1	1	1	1	1	1	1	1	1	1	1	1	1	1	NA	sbp	Ainthapali	4	TERTIARY	50	40-59	fever	0	0	1	2	2	rural	1	primary	5000	NA	1	0
752	602	sbp	1	1	1	1	1	1	1	1	1	1	1	1	1	1	1	1	1	1	1	1	1	1	1	1	1	1	1	132	sbp	kusunipal	4	TERTIARY	50	40-59	fever	0	0	1	0	2	rural	1	primary	1000	5	1	1
753	603	sbp	1	1	1	1	1	1	1	1	1	1	1	1	1	1	1	1	1	1	1	1	1	1	1	1	1	1	1	182	sbp	larambha	4	TERTIARY	50	40-59	fever	1	0	1	2	0	urban	2	secondary	6000	NA	0	0
754	604	ctc	1	1	1	1	1	1	1	1	1	1	1	1	1	1	1	1	1	1	1	1	1	1	1	1	1	1	1	161	ctc	jagatsinghpur	4	TERTIARY	50	40-59	pain abdomen	0	0	1	2	2	rural	1	primary	6000	NA	1	0
755	605	ctc	1	1	1	1	1	1	1	1	1	1	1	1	1	1	1	1	1	1	1	1	1	1	1	1	1	1	1	161	ctc	jagatsinghpur	4	TERTIARY	50	40-59	pain abdomen	0	0	1	2	2	rural	1	primary	6000	NA	1	0
756	606	ctc	1	1	1	1	1	1	1	1	1	1	1	1	1	1	1	1	1	1	1	1	1	1	1	1	1	1	1	64	ctc	jajpur	4	TERTIARY	50	40-59	jaundice	0	1	1	2	2	rural	0	No formal edu	6000	NA	NA	1
757	607	ctc	1	1	1	1	1	1	1	1	1	1	1	1	1	1	1	1	1	1	1	1	1	1	1	1	1	1	1	64	ctc	jajpur	4	TERTIARY	50	40-59	jaundice	0	1	1	2	2	rural	0	No formal edu	6000	NA	NA	1
758	608	ctc	1	1	1	1	1	1	1	1	1	1	1	1	1	1	1	1	1	1	1	1	1	1	1	1	1	1	1	141	ctc	shankarpur	4	TERTIARY	50	40-59	foot pain	0	0	1	2	0	urban	0	No formal edu	4000	NA	1	0
759	609	sbp	1	1	1	1	1	1	1	1	1	1	1	1	1	1	1	1	1	1	1	1	1	1	1	1	1	1	1	NA	sbp	J.Pankimu	4	TERTIARY	50	40-59	head reeling	1	0	1	2	2	rural	2	secondary	3500	NA	0	0
760	610	ctc	1	1	1	1	1	1	1	1	1	1	1	1	1	1	1	1	1	1	1	1	1	1	1	1	1	1	1	224	ctc	mantira	4	TERTIARY	50	40-59	urinary tract infection	1	0	1	2	2	rural	1	primary	5000	6	1	0
761	611	ctc	1	1	1	1	1	1	1	1	1	1	1	1	1	1	1	1	1	1	1	1	1	1	1	1	1	1	1	224	ctc	mantira	4	TERTIARY	50	40-59	urinary tract infection	1	0	1	2	2	rural	1	primary	5000	6	1	0
762	612	ngp	0	1	1	1	1	0	1	1	1	1	1	1	1	1	1	1	1	1	1	1	1	1	1	1	1	1	1	361	ngp	dengapada	3	SECONDARY	50	40-59	chest pain	1	0	1	2	2	rural	NA	primary	1800	6	0	1
763	613	ngp	1	1	1	1	1	1	1	1	1	1	1	1	1	1	1	1	1	1	1	1	1	1	1	1	1	1	0	311	ngp	mundaguda	3	SECONDARY	50	40-59	diarrhoeal disease	1	0	0	1	2	rural	0	No formal edu	3500	NA	0	0
764	614	ngp	1	1	1	1	1	1	1	1	1	1	1	1	1	1	1	1	1	1	1	1	1	1	1	1	1	1	0	311	ngp	mundaguda	3	SECONDARY	50	40-59	diarrhoeal disease	1	0	0	1	2	rural	0	No formal edu	3500	NA	0	0
765	615	ngp	1	1	1	1	0	1	1	1	1	1	1	1	1	1	1	1	1	1	1	1	1	1	1	1	1	1	1	40	ngp	thicharaguda	3	SECONDARY	50	40-59	backache	0	NA	1	2	NA	urban	0	No formal edu	2200	NA	1	1
766	616	sbp	1	1	1	1	1	1	1	1	1	1	1	1	1	1	0	1	1	1	1	1	1	1	1	1	1	1	1	193	sbp	chahanspur	3	SECONDARY	50	40-59	injury to hand	1	0	1	0	2	rural	0	No formal edu	6000	NA	1	1
767	617	sbp	1	1	1	1	1	1	1	1	1	1	1	1	1	1	0	1	1	1	1	1	1	1	1	1	1	1	1	98	sbp	kanijuni	3	SECONDARY	50	40-59	injury	1	0	1	2	2	rural	2	secondary	3500	NA	0	0
768	618	sbp	1	1	1	1	1	1	1	1	1	1	1	1	1	1	1	1	1	1	1	1	1	1	1	1	1	1	1	152	sbp	gopalmala	3	SECONDARY	50	40-59	chronic lung disease	1	0	1	2	0	urban	3	grad	20000	NA	0	0
769	619	sbp	1	1	1	1	0	1	1	1	1	1	1	1	1	1	1	1	1	1	1	1	1	1	1	1	1	1	1	28	sbp	anchalagum	3	SECONDARY	50	40-59	backache	0	0	1	2	2	rural	0	No formal edu	3000	NA	1	1
770	620	ngp	1	1	0	1	1	1	1	1	1	1	1	1	1	1	1	1	1	1	1	1	1	1	1	1	1	1	1	56	ngp	kamata	3	SECONDARY	50	40-59	hypertension	1	NA	1	2	2	rural	1	primary	3500	NA	1	1
771	621	ngp	1	0	1	1	1	1	1	1	1	1	1	1	1	1	1	1	1	1	1	1	1	1	1	1	1	1	1	49	ngp	nabarangpur	3	SECONDARY	50	40-59	diabetes	1	0	1	2	0	urban	1	primary	10000	NA	1	0
772	622	sbp	0	1	1	1	1	1	1	1	1	1	1	1	1	1	1	1	1	1	1	1	1	1	1	1	1	1	1	103	sbp	jhanguda	3	SECONDARY	50	40-59	arthritis	1	0	1	1	2	rural	0	No formal edu	3500	NA	1	1
773	623	sbp	1	1	0	1	1	1	1	1	1	1	1	1	1	1	1	1	1	1	1	1	1	1	1	1	1	1	1	419	sbp	sambalpur	3	SECONDARY	50	40-59	hypertension	0	1	1	2	0	urban	0	No formal edu	3000	NA	1	0
774	624	ctc	1	1	1	1	1	1	1	1	1	1	1	1	1	1	1	1	1	1	1	1	1	1	1	0	1	1	1	135	ctc	samaj office	3	SECONDARY	50	40-59	skin disease	0	0	1	2	0	urban	0	No formal edu	3000	NA	1	0
775	625	ctc	1	0	1	1	1	1	1	1	1	1	1	1	1	1	1	1	1	1	1	1	1	1	1	1	1	1	1	170	ctc	baxibazar	3	SECONDARY	50	40-59	diabetes	0	1	1	0	0	urban	0	No formal edu	4000	NA	NA	1
776	626	ctc	0	1	1	1	1	1	1	1	1	1	1	1	1	1	1	1	1	1	1	1	1	1	1	1	1	1	1	247	ctc	mehendipur	3	SECONDARY	50	40-59	arthritis	0	1	1	2	0	urban	0	No formal edu	3000	NA	1	1
777	627	ctc	0	1	1	1	1	1	1	1	1	1	1	1	1	1	1	1	1	1	1	1	1	1	1	1	1	1	1	254	ctc	tinkoniabagicha	3	SECONDARY	50	40-59	arthritis	0	3	1	2	0	urban	0	No formal edu	2000	NA	1	0
778	628	ngp	1	1	0	1	1	1	1	1	1	1	1	1	1	1	1	1	1	1	1	1	1	1	1	1	1	1	1	106	ngp	BURADAN	3	SECONDARY	50	40-59	hypertension	1	0	1	2	2	rural	1	primary	6000	NA	1	1
779	629	ctc	1	0	1	1	1	1	1	1	1	1	1	1	1	1	1	1	1	1	1	1	1	1	1	1	1	1	1	256	ctc	dhargabazar	3	SECONDARY	50	40-59	diabetes	0	1	1	2	0	urban	2	secondary	4000	NA	1	1
780	630	sbp	1	1	1	1	1	1	1	1	1	1	1	1	1	1	1	1	1	1	1	1	1	1	1	0	1	1	1	234	sbp	modipada	3	SECONDARY	50	40-59	skin disease	1	0	1	0	2	rural	2	secondary	8000	NA	1	0
781	631	ngp	1	0	0	1	1	1	1	1	1	1	1	1	1	1	1	1	1	1	1	1	1	1	1	1	1	1	1	279	ngp	ungara	3	SECONDARY	50	40-59	diabetes	1	0	1	0	2	rural	NA	primary	2000	NA	1	1
782	632	ngp	1	0	0	1	1	1	1	1	1	1	1	1	1	1	1	1	1	1	1	1	1	1	1	1	1	1	1	279	ngp	uangru	3	SECONDARY	50	40-59	diabetes	1	0	1	0	2	rural	2	secondary	2000	NA	1	1
783	633	ngp	1	0	0	1	1	1	1	1	1	1	1	1	1	1	1	1	1	1	1	1	1	1	1	1	1	1	1	279	ngp	uangru	3	SECONDARY	50	40-59	diabetes	1	0	1	0	2	rural	2	secondary	2000	NA	1	1
784	634	ngp	1	1	1	1	1	1	1	1	1	1	1	1	1	1	1	1	1	1	1	1	1	1	1	1	1	1	0	311	ngp	mungada	3	SECONDARY	50	40-59	diarhheal disease	1	0	0	1	2	rural	0	No formal edu	3500	NA	0	0
785	635	ctc	1	1	1	1	1	1	1	1	1	1	1	1	1	1	1	1	1	1	1	1	1	1	1	1	1	1	0	44	ctc	gopal pur	3	SECONDARY	50	40-59	diarrheal disease	1	0	1	0	0	urban	1	primary	3000	NA	0	1
786	636	ngp	1	1	0	1	1	1	1	1	1	1	1	1	1	1	1	1	1	1	1	1	1	1	1	1	1	1	1	429	ngp	bhajbati sahi	3	SECONDARY	50	40-59	hypertension	1	0	1	2	2	rural	0	No formal edu	3000	NA	0	1
787	637	ctc	1	0	1	1	1	1	1	1	1	1	1	1	1	1	1	1	1	1	1	1	1	1	1	1	1	1	1	93	ctc	nischantikoli	3	SECONDARY	50	40-59	diabetes	1	0	1	0	0	urban	1	primary	5000	NA	0	1
788	638	ngp	1	1	1	1	1	1	1	1	1	1	1	1	1	1	1	1	1	1	1	1	1	0	1	1	1	1	1	110	ngp	karanjiaguda	3	SECONDARY	50	40-59	malaria	1	0	1	0	2	rural	1	primary	4200	NA	0	0
789	639	sbp	1	1	1	1	1	1	1	1	1	1	1	1	1	1	1	1	1	1	1	1	1	1	1	1	1	1	1	144	sbp	balpandaa	3	SECONDARY	50	40-59	bodyache	1	0	1	2	2	rural	0	No formal edu	2500	NA	0	1
790	640	sbp	1	1	1	1	1	1	1	1	1	1	1	1	1	1	1	1	1	1	1	1	1	1	1	1	1	1	1	160	sbp	modipada	3	SECONDARY	50	40-59	body ache and cough	1	0	1	2	0	urban	0	No formal edu	3000	NA	0	0
791	641	ctc	1	1	1	1	1	1	1	1	1	1	1	1	1	1	1	1	1	1	1	1	1	1	1	1	1	1	1	172	ctc	kesharpur	3	SECONDARY	50	40-59	viral fever	0	1	1	0	0	urban	NA	primary	4000	NA	NA	1
792	642	ctc	1	1	1	1	1	1	1	1	1	1	1	1	1	1	1	1	1	1	1	1	1	1	1	1	1	1	1	105	ctc	dolmundai	3	SECONDARY	50	40-59	common copld	1	0	1	2	0	urban	3	grad	3000	NA	0	1
793	643	sbp	1	1	1	1	1	1	1	1	1	1	1	1	1	1	1	1	1	1	1	1	1	1	1	1	1	1	1	380	sbp	badabazar	3	SECONDARY	50	40-59	fever & headache	0	0	1	2	0	urban	0	No formal edu	4300	NA	1	1
794	644	sbp	1	1	1	1	1	1	1	1	1	1	1	1	1	1	1	1	1	1	1	1	1	1	1	1	1	1	1	224	sbp	fatah	3	SECONDARY	50	40-59	fever	0	0	1	2	0	urban	0	No formal edu	3400	NA	1	1
795	645	ngp	1	1	1	1	1	1	1	1	1	1	1	1	1	1	1	1	1	1	1	1	1	1	1	1	1	1	1	176	ngp	chitrka	3	SECONDARY	50	40-59	fever	1	0	1	1	2	rural	0	No formal edu	3000	NA	1	1
796	646	ctc	1	1	1	1	1	1	1	1	1	1	1	1	1	1	1	1	1	1	1	1	1	1	1	1	1	1	1	264	ctc	kathagola sahi	3	SECONDARY	50	40-59	fever	0	0	1	2	0	urban	1	primary	6000	NA	1	0
797	647	ngp	1	1	1	1	1	1	1	1	1	1	1	1	1	1	1	1	1	1	1	1	1	1	1	1	1	1	1	152	ngp	rangamatiguda	3	SECONDARY	50	40-59	common cold	1	1	1	2	2	rural	0	No formal edu	3000	NA	NA	1
798	648	sbp	1	1	1	1	1	1	1	1	1	1	1	1	1	1	1	1	1	1	1	1	1	1	1	1	1	1	1	183	sbp	tengati	3	SECONDARY	50	40-59	body pain and weakness	1	0	1	0	2	rural	2	secondary	3000	NA	NA	1
799	649	ngp	1	1	1	1	1	1	1	1	1	1	1	1	1	1	1	1	1	1	1	1	1	1	1	1	1	1	1	53	ngp	nishaguda	3	SECONDARY	50	40-59	weakness	0	0	1	1	2	rural	0	No formal edu	2500	NA	1	1
800	650	ngp	1	1	1	1	1	1	1	1	1	1	1	1	1	1	1	1	1	1	1	1	1	1	1	1	1	1	1	351	ngp	pajariguda	3	SECONDARY	50	40-59	anemia	0	0	1	0	2	rural	NA	primary	4000	NA	1	1
801	651	sbp	1	1	1	1	1	1	1	1	1	1	1	1	1	1	1	1	1	1	1	1	1	1	1	1	1	1	1	430	sbp	sahipada	3	SECONDARY	50	40-59	abdominalpain	1	0	1	0	2	rural	0	No formal edu	5000	NA	0	0
802	652	ctc	1	1	1	1	1	1	1	1	1	1	1	1	1	1	1	1	1	1	1	1	1	1	1	1	1	1	1	393	ctc	nuagaon	3	SECONDARY	50	40-59	abdominal pain	1	0	1	1	2	rural	0	No formal edu	2000	NA	1	1
803	653	sbp	1	1	1	1	1	1	1	1	1	1	1	1	1	1	1	1	1	1	1	1	1	1	1	1	1	1	1	131	sbp	sindhurpada	3	SECONDARY	50	40-59	abdominal pain	1	0	1	0	2	rural	0	No formal edu	2600	NA	0	0
804	654	ctc	1	1	1	1	1	1	1	1	1	1	1	1	1	1	1	1	1	1	1	1	1	1	1	1	1	1	1	23	ctc	bangali sahi	3	SECONDARY	50	40-59	abdominal pain	0	1	1	0	0	urban	0	No formal edu	4000	NA	1	0
805	655	sbp	1	0	1	1	1	1	1	1	1	1	1	1	1	1	1	1	1	1	1	1	1	1	1	1	1	1	1	NA	sbp	Sonpur	3	SECONDARY	50	40-59	vomiting, abdominal pain	1	0	1	2	0	urban	2	secondary	4500	NA	0	0
806	656	sbp	1	1	1	1	1	1	1	1	1	1	1	1	1	1	1	1	1	1	1	1	1	1	1	1	1	1	1	149	sbp	badabazar	3	SECONDARY	50	40-59	nausea	1	0	1	2	2	rural	0	No formal edu	1500	NA	0	1
807	657	ctc	1	1	1	1	1	1	1	1	1	1	1	1	1	1	1	1	1	1	1	1	1	1	1	1	1	1	1	261	ctc	ranihat	3	SECONDARY	50	40-59	pain in gum	0	0	0	2	0	urban	1	primary	2000	NA	1	1
808	658	ngp	1	1	1	1	1	1	1	1	1	1	1	1	1	1	1	1	1	1	1	1	1	1	1	1	1	1	1	314	ngp	janiguda	3	SECONDARY	50	40-59	eye pain	1	0	1	0	2	rural	2	secondary	3000	NA	1	1
809	659	ngp	1	1	1	1	1	1	1	1	1	1	1	1	1	1	1	1	1	1	1	1	1	1	1	1	1	1	1	314	ngp	janiguda	3	SECONDARY	50	40-59	eye pain	1	0	1	0	2	rural	2	secondary	3000	NA	1	1
810	660	sbp	1	1	1	1	1	1	1	1	1	1	1	1	1	1	1	1	1	1	1	1	1	1	1	1	1	1	1	40	sbp	chanmala	3	SECONDARY	50	40-59	chest pain	1	0	1	1	2	rural	0	No formal edu	3000	NA	0	1
811	661	sbp	1	1	1	1	1	1	1	1	1	1	1	1	1	1	1	1	1	1	1	1	1	1	1	1	1	1	1	374	sbp	tahalpada	3	SECONDARY	50	40-59	chestpain	1	0	1	2	2	rural	0	No formal edu	3200	NA	0	0
812	662	ngp	1	1	1	1	1	1	1	1	1	1	1	1	1	1	1	1	1	1	1	1	1	1	1	1	1	1	1	84	ngp	janhasda	3	SECONDARY	50	40-59	right hand pain	1	0	1	2	1	urban	NA	primary	1800	NA	1	1
813	663	ngp	1	1	1	1	1	1	1	1	1	1	1	1	1	1	1	1	1	1	1	1	1	1	1	1	1	1	1	76	ngp	botajharana	3	SECONDARY	50	40-59	headache	1	0	1	0	2	rural	0	No formal edu	4000	NA	1	1
814	664	ngp	1	1	1	1	1	1	1	1	1	1	1	1	1	1	1	1	1	1	1	1	1	1	1	1	1	1	1	435	ngp	bhatigaon	3	SECONDARY	50	40-59	cough weakness	1	0	1	0	2	rural	0	No formal edu	4000	NA	1	1
815	665	ctc	1	1	1	1	1	0	1	1	1	1	1	1	1	1	1	1	1	1	1	1	1	1	1	1	1	1	1	110	ctc	bidanasi	3	SECONDARY	50	40-59	sinusitis	0	0	1	2	0	urban	1	primary	5000	NA	1	0
816	666	sbp	1	1	0	1	1	1	1	1	1	1	1	1	1	1	1	1	1	1	1	1	1	1	1	1	1	1	1	454	sbp	SBP	3	SECONDARY	50	40-59	asthma/hypertension	1	1	1	2	0	urban	1	primary	8000	6	0	1
817	667	ctc	1	1	1	1	1	1	1	1	1	1	1	1	1	1	1	1	1	1	1	1	1	1	1	1	1	1	1	4	ctc	bausgali	3	SECONDARY	50	40-59	dyspnea	0	0	1	2	0	urban	0	No formal edu	3000	NA	1	1
818	668	ctc	1	0	1	1	1	1	1	1	1	1	1	1	1	1	1	1	1	1	1	1	1	1	1	1	1	1	1	54	ctc	bhadrak	3	SECONDARY	50	40-59	necrosis of foot	1	0	1	2	2	rural	0	No formal edu	4000	NA	0	1
819	669	sbp	1	1	1	1	1	1	1	1	1	1	1	1	1	1	1	1	1	1	1	1	1	1	1	1	1	1	1	389	sbp	asna	3	SECONDARY	50	40-59	burning urine	1	2	1	0	2	rural	0	No formal edu	1000	NA	0	1
820	670	sbp	1	1	0	1	1	1	1	1	1	1	1	1	1	1	1	1	1	1	1	1	1	1	1	1	1	1	1	15	sbp	jujomura	1	PRIMARY	50	40-59	hypertension	1	0	1	2	2	rural	2	secondary	1800	6	0	1
821	671	sbp	0	1	1	1	1	1	1	1	1	1	1	1	1	1	1	1	1	1	1	1	1	1	1	1	1	1	1	68	sbp	jujomura	1	PRIMARY	50	40-59	arthritis	0	0	1	1	2	rural	0	No formal edu	2400	3	1	1
824	672	sbp	1	1	1	1	1	1	1	1	1	1	1	1	1	1	0	1	1	1	1	1	1	1	1	1	1	1	1	84	sbp	hatibari	1	PRIMARY	50	40-59	injury	1	0	1	0	2	rural	1	primary	3200	6	1	1
829	673	sbp	1	1	1	1	1	1	1	1	1	1	1	1	1	1	1	1	1	1	1	1	1	1	1	1	1	1	0	32	sbp	lopinda	1	PRIMARY	50	40-59	diarrhoea	0	0	3	2	2	rural	0	No formal edu	2000	4	1	1
832	674	ngp	1	1	1	1	0	1	1	1	1	1	1	1	1	1	1	1	1	1	1	1	1	1	1	1	1	1	1	105	ngp	sunabangi	1	PRIMARY	50	40-59	back pain	0	0	1	1	2	rural	1	primary	2000	NA	1	1
833	675	ngp	0	1	0	1	1	1	1	1	1	1	1	1	1	1	1	1	1	1	1	1	1	1	1	1	1	1	1	107	ngp	PPD	1	PRIMARY	50	40-59	arthritis	1	0	1	0	2	rural	0	No formal edu	4000	NA	0	1
835	676	sbp	1	1	1	1	1	1	1	1	1	1	1	1	1	1	1	1	1	1	1	1	1	1	1	1	1	1	0	109	sbp	sadasuna	1	PRIMARY	50	40-59	diarrhoea	0	0	1	0	2	rural	0	No formal edu	1500	NA	1	1
836	677	ngp	1	1	1	1	1	1	1	1	1	1	1	1	1	1	1	1	1	1	1	1	1	1	1	0	1	1	1	6	ngp	podusun	1	PRIMARY	50	40-59	skin infection	1	NA	1	0	2	rural	NA	primary	5000	NA	NA	0
837	678	sbp	1	1	1	1	1	1	1	1	1	1	1	1	1	1	1	1	1	1	1	1	1	1	1	1	1	1	1	71	sbp	majhipali	1	PRIMARY	50	40-59	bodyache	0	0	1	0	2	rural	0	No formal edu	2500	NA	1	1
838	679	ngp	0	1	1	1	1	1	1	1	1	1	1	1	1	1	1	1	1	1	1	1	1	1	1	1	1	1	1	95	ngp	dabugaon	1	PRIMARY	50	40-59	fever	1	0	1	0	2	rural	0	No formal edu	3200	1	0	1
839	680	ngp	1	1	1	1	1	1	1	1	1	1	1	1	1	1	1	1	1	1	1	1	1	1	1	1	1	1	0	86	ngp	dabugaon	1	PRIMARY	50	40-59	vomitting	1	0	1	1	2	rural	0	No formal edu	2200	5	1	1
842	681	sbp	1	1	1	1	1	1	1	1	1	1	1	1	1	1	1	1	1	1	1	1	1	1	1	1	1	1	1	97	sbp	lekinda	1	PRIMARY	50	40-59	fever	0	1	1	2	2	rural	0	No formal edu	5000	6	1	0
844	682	sbp	1	1	1	1	1	1	1	1	1	1	1	1	1	1	1	1	1	1	1	1	1	1	1	1	1	1	1	33	sbp	beheramahal	1	PRIMARY	50	40-59	fever	0	NA	1	1	2	rural	1	primary	4500	4	1	0
845	683	sbp	1	1	1	1	1	1	1	1	1	1	1	1	1	1	1	1	1	1	1	1	1	1	1	1	1	1	1	38	sbp	kusumla	1	PRIMARY	50	40-59	fever	1	0	1	2	2	rural	0	No formal edu	1500	NA	0	1
846	684	sbp	1	1	1	1	1	1	1	1	1	1	1	1	1	1	1	1	1	1	1	1	1	1	1	1	1	1	1	110	sbp	hatibari	1	PRIMARY	50	40-59	toothache	0	NA	1	1	2	rural	0	No formal edu	1800	4	NA	1
847	685	sbp	1	1	1	1	1	1	1	1	1	1	1	1	1	1	1	1	1	1	1	1	1	1	1	1	1	1	1	10	sbp	jujomura	1	PRIMARY	50	40-59	ear pain	0	0	1	1	2	rural	1	primary	4500	10	0	0
848	686	sbp	1	1	1	1	1	1	1	1	1	1	1	1	1	1	1	1	1	1	1	1	1	1	1	1	1	1	1	98	sbp	matiguda	1	PRIMARY	50	40-59	ear pain	0	NA	1	2	2	rural	0	No formal edu	1800	2	0	1
850	687	sbp	1	1	1	1	1	1	1	1	1	1	1	1	1	1	1	1	1	1	1	1	1	1	1	1	1	1	1	43	sbp	ghusabeda	1	PRIMARY	50	40-59	chest pain	1	0	1	1	2	rural	0	No formal edu	1500	NA	1	1
851	688	ngp	1	1	1	1	1	1	1	1	1	1	1	1	1	1	1	1	1	1	1	1	1	1	1	1	1	1	1	37	ngp	dangariguda	1	PRIMARY	50	40-59	sprain of ankle	1	0	1	1	2	rural	1	primary	6000	NA	1	1
854	689	ngp	1	1	1	1	1	1	1	1	1	1	1	1	1	1	1	1	1	1	1	1	1	1	1	1	1	1	1	230	ngp	debugam	1	PRIMARY	50	40-59	dog bite	1	0	1	2	2	rural	NA	primary	5000	5	0	0
855	690	sbp	1	1	0	1	1	1	1	1	1	1	1	1	1	1	0	1	1	1	1	1	1	1	1	1	1	1	1	48	sbp	hatibari	0	PRIMARY	50	40-59	injury	0	0	1	0	2	rural	0	No formal edu	2000	3	1	1
868	691	sbp	1	1	0	1	1	1	1	1	1	1	1	1	1	1	1	1	1	1	1	1	1	1	1	1	1	1	1	68	sbp	motijhara	0	PRIMARY	50	40-59	hypertension	1	1	1	2	2	rural	2	secondary	4200	NA	0	1
869	692	ctc	1	1	1	1	1	1	1	1	1	1	1	1	1	1	1	1	1	1	1	1	1	1	1	0	1	1	1	57	ctc	padampur	0	PRIMARY	50	40-59	skin infection	0	0	1	2	2	rural	0	No formal edu	4000	NA	1	1
870	693	ctc	1	1	1	0	1	1	1	1	1	1	1	1	1	1	1	1	1	1	1	1	1	1	1	1	1	1	1	55	ctc	padampur	0	PRIMARY	50	40-59	dyspnea	0	0	1	2	2	rural	1	primary	5500	NA	0	1
871	694	sbp	1	1	0	1	1	1	1	1	1	1	1	1	1	1	1	1	1	1	1	1	1	1	1	1	1	1	1	15	sbp	gadagadabahal	0	PRIMARY	50	40-59	fever	0	0	1	1	2	rural	0	No formal edu	2400	11	1	1
873	695	ngp	1	1	1	1	1	1	1	1	1	1	1	1	1	1	1	1	1	1	1	1	1	1	1	1	1	1	1	60	ngp	bariaguda	0	PRIMARY	50	40-59	fever	1	0	1	2	2	rural	2	secondary	5000	NA	0	1
874	696	ctc	1	1	0	1	1	1	1	1	1	1	1	1	1	1	1	1	1	1	1	1	1	1	1	1	1	1	1	5	ctc	padampur	0	PRIMARY	50	40-59	common cold	0	1	1	0	0	urban	1	primary	2000	NA	1	0
875	697	ctc	1	1	1	1	1	1	1	1	1	1	1	1	1	1	1	1	1	1	1	1	1	1	1	1	1	1	1	73	ctc	padampur	0	PRIMARY	50	40-59	fever cough	1	0	1	2	NA	urban	0	No formal edu	2000	NA	0	1
876	698	sbp	1	1	1	1	1	1	1	1	1	1	1	1	1	1	1	1	1	1	1	1	1	1	1	1	1	1	1	3	sbp	sunapali	0	PRIMARY	50	40-59	abdominal pain	1	1	1	2	2	rural	3	grad	4000	NA	0	0
877	699	sbp	1	1	1	1	1	1	1	1	1	1	1	1	1	1	1	1	1	1	1	1	1	1	1	1	1	1	1	66	sbp	navkot	0	PRIMARY	50	40-59	abdominal pain	1	0	1	2	2	rural	NA	primary	2500	NA	0	1
878	700	ngp	1	1	1	1	1	1	1	1	1	1	1	1	1	1	1	1	1	1	1	1	1	1	1	1	1	1	1	314	ngp	danigada	0	PRIMARY	50	40-59	eye pain	1	0	1	0	2	rural	2	secondary	3000	NA	1	1
879	701	sbp	1	1	1	1	1	1	1	1	1	1	1	1	1	1	1	1	1	1	1	1	1	1	1	1	1	1	1	7	sbp	sunapali	0	PRIMARY	50	40-59	leg pain	1	1	1	2	2	rural	2	secondary	3500	NA	0	0
882	702	ngp	1	1	1	1	1	1	1	1	1	1	1	1	1	1	1	1	1	1	1	1	1	1	1	0	1	1	1	72	ngp	disaniguda	1	PRIMARY	49	40-59	skin disease	1	0	1	0	2	rural	1	primary	5000	NA	1	0
884	703	ngp	1	1	1	1	1	0	1	1	1	1	1	1	1	1	1	1	1	1	1	1	1	1	1	1	1	1	1	103	ngp	dalaiguda	1	PRIMARY	49	40-59	peptic	1	0	1	1	2	rural	1	primary	3000	NA	1	1
885	704	sbp	1	1	1	1	0	1	1	1	1	1	1	1	1	1	1	1	1	1	1	1	1	1	1	1	1	1	1	312	sbp	SBP	3	SECONDARY	49	40-59	back pain	0	1	1	2	0	urban	2	secondary	1800	11	1	1
886	705	ctc	1	1	1	1	1	1	1	1	1	1	1	1	1	1	0	1	1	1	1	1	1	1	1	1	1	1	1	50	ctc	adaspur	4	TERTIARY	49	40-59	injury to shoulder	1	0	0	0	2	rural	0	No formal edu	2000	NA	0	0
887	706	ctc	1	1	1	1	1	1	1	1	1	1	1	1	1	1	0	1	1	1	1	1	1	1	1	1	1	1	1	50	ctc	adaspur	4	TERTIARY	49	40-59	injury to shoulder	1	0	0	0	2	rural	0	No formal edu	2000	NA	0	0
888	707	sbp	1	1	1	1	1	1	1	1	1	1	1	1	1	1	1	1	1	1	1	1	1	1	1	1	1	1	1	186	sbp	bargarh	4	TERTIARY	49	40-59	eye pain	0	0	1	0	2	rural	0	No formal edu	6000	NA	1	0
889	708	sbp	1	1	1	1	1	1	1	1	1	1	1	1	1	1	1	1	1	1	1	1	1	1	1	1	1	1	1	194	sbp	kodalochal	4	TERTIARY	49	40-59	shoulder pain	1	0	1	2	2	rural	3	grad	8000	NA	0	0
890	709	ngp	1	0	0	1	1	1	1	1	1	1	1	1	1	1	1	1	1	1	1	1	1	1	1	1	1	1	1	23	ngp	NGP	3	SECONDARY	49	40-59	diabetes	1	0	1	1	2	rural	2	secondary	5500	NA	0	0
891	710	ctc	1	0	1	1	1	1	1	1	1	1	1	1	1	1	1	1	1	1	1	1	1	1	1	1	1	1	1	158	ctc	choudhrybazar	3	SECONDARY	49	40-59	diabetes	1	0	1	2	0	urban	3	grad	8000	NA	0	0
892	711	ctc	1	1	0	1	1	1	1	1	1	1	1	1	1	1	1	1	1	1	1	1	1	1	1	1	1	1	1	250	ctc	khatbin sahi	3	SECONDARY	49	40-59	hypertension	1	1	1	2	0	urban	3	grad	6000	NA	NA	0
893	712	ctc	1	1	1	1	1	1	1	1	1	1	1	1	1	1	1	1	1	1	1	1	1	1	1	1	1	1	1	205	ctc	deewanbazar	3	SECONDARY	49	40-59	common cold	0	1	1	0	0	urban	3	grad	4000	NA	1	0
894	713	ctc	1	1	1	1	1	1	1	1	1	1	1	1	1	1	1	1	1	1	1	1	1	1	1	1	1	1	1	313	ctc	haripur	3	SECONDARY	49	40-59	common cold	1	0	1	2	0	urban	1	primary	4000	NA	1	1
895	714	ctc	1	1	1	1	1	1	1	1	1	1	1	1	1	1	1	1	1	1	1	1	1	1	1	1	1	1	1	341	ctc	jhanjhirmangala	3	SECONDARY	49	40-59	abdominal pain	1	0	1	2	0	urban	1	primary	4000	NA	1	1
896	715	sbp	1	1	1	1	1	1	1	1	1	1	1	1	1	1	1	1	1	1	1	1	1	1	1	1	1	1	1	172	sbp	motijiran	3	SECONDARY	49	40-59	abdominal and eye pain	0	1	1	2	2	rural	0	No formal edu	4500	NA	1	0
897	716	sbp	1	1	1	1	1	1	1	1	1	1	1	1	1	1	1	1	1	1	1	1	1	1	1	1	1	1	1	247	sbp	sambalpur	3	SECONDARY	49	40-59	foot pain	1	1	1	2	0	urban	NA	primary	4600	NA	0	1
899	717	sbp	1	1	1	1	1	1	1	1	1	1	1	1	1	1	1	1	1	1	1	1	1	1	1	1	1	1	1	470	sbp	ungri	1	PRIMARY	49	40-59	neck pain	1	0	1	1	2	rural	NA	primary	4000	NA	1	1
901	718	sbp	1	1	1	1	0	0	1	1	1	1	1	1	1	1	1	1	1	1	1	1	1	1	1	1	1	1	1	99	sbp	chipilima	4	TERTIARY	48	40-59	backache	0	0	1	2	2	rural	0	No formal edu	5400	NA	1	0
902	719	sbp	1	1	1	1	1	1	1	1	1	1	1	1	1	1	1	1	0	1	1	1	1	1	1	1	1	1	1	211	sbp	torabagan	4	TERTIARY	48	40-59	chronic kidney disease	0	0	1	0	2	rural	0	No formal edu	5000	NA	1	1
903	720	sbp	1	1	0	1	1	1	1	1	1	1	1	1	1	1	1	1	1	1	1	1	1	1	1	1	1	1	1	67	sbp	deogarh	4	TERTIARY	48	40-59	hypertension	0	0	1	0	2	rural	1	primary	4800	NA	1	1
904	721	sbp	1	1	0	1	1	1	1	1	1	1	1	1	1	1	1	1	1	1	1	1	1	1	1	1	1	1	1	190	sbp	deogarh	4	TERTIARY	48	40-59	hypertension	0	0	1	1	2	rural	1	primary	3500	NA	1	1
905	722	ctc	1	1	1	1	1	1	1	1	1	1	1	1	1	1	1	1	1	1	0	1	1	1	1	1	1	1	1	119	ctc	bhandari pokhari	4	TERTIARY	48	40-59	thyhroid	0	0	1	2	2	rural	2	secondary	5000	6	1	0
906	723	ctc	1	1	1	1	1	1	1	1	1	1	1	1	1	1	1	1	1	1	0	1	1	1	1	1	1	1	1	119	ctc	bhandari pokhari	4	TERTIARY	48	40-59	thyhroid	0	0	1	2	2	rural	2	secondary	5000	6	1	0
907	724	sbp	1	1	1	1	1	1	1	1	1	1	1	1	1	1	1	1	1	1	1	1	1	1	1	0	1	1	1	95	sbp	deogarah	4	TERTIARY	48	40-59	skin disease	1	0	1	1	2	rural	1	primary	4000	NA	1	1
908	725	sbp	1	1	1	1	1	1	1	1	1	1	1	1	1	1	1	1	1	1	1	1	1	1	1	1	1	1	1	NA	sbp	Busurda	4	TERTIARY	48	40-59	fever	1	0	1	1	2	rural	0	No formal edu	5000	NA	0	0
909	726	ctc	1	1	1	1	1	1	1	1	1	1	1	1	1	1	1	1	1	1	1	1	1	1	1	1	1	1	1	56	ctc	kandarpur	4	TERTIARY	48	40-59	swelling of hands	1	0	1	2	2	rural	1	primary	4000	NA	NA	1
910	727	ctc	1	1	1	1	1	1	1	1	1	1	1	1	1	1	1	1	1	1	1	1	1	1	1	1	1	1	1	56	ctc	kandarpur	4	TERTIARY	48	40-59	swelling of hands	1	0	1	2	2	rural	1	primary	4000	NA	NA	1
911	728	sbp	1	1	1	1	1	1	1	1	1	1	1	1	1	1	1	1	1	1	1	1	1	1	1	1	1	1	1	97	sbp	burla	4	TERTIARY	48	40-59	abdominal pain	0	0	1	2	2	rural	0	No formal edu	3500	NA	1	1
912	729	sbp	1	1	1	1	1	1	1	1	1	1	1	1	1	1	1	1	1	1	1	1	1	1	1	1	1	1	1	62	sbp	khetrajpur	4	TERTIARY	48	40-59	abdominal pain	1	0	1	2	2	rural	0	No formal edu	5000	NA	0	0
913	730	ctc	1	1	1	1	1	1	1	1	1	1	1	1	1	1	1	1	1	1	1	1	1	1	1	1	1	1	1	52	ctc	jagatsinghpur	4	TERTIARY	48	40-59	abdominal pain	1	0	1	2	2	rural	3	grad	4800	NA	0	1
914	731	ctc	1	1	1	1	1	1	1	1	1	1	1	1	1	1	1	1	1	1	1	1	1	1	1	1	1	1	1	52	ctc	jagatsinghpur	4	TERTIARY	48	40-59	abdominal pain	1	0	1	2	2	rural	3	grad	4800	NA	0	1
915	732	ctc	1	1	1	1	1	1	1	1	1	1	1	1	1	1	1	1	1	1	1	1	1	1	1	1	1	1	1	45	ctc	ctc	4	TERTIARY	48	40-59	dry cough	0	0	1	2	0	urban	1	primary	18000	NA	1	0
916	733	ctc	1	1	1	1	1	1	1	1	1	1	1	1	1	1	1	1	1	1	1	1	1	1	1	1	1	1	1	45	ctc	ctc	4	TERTIARY	48	40-59	dry cough	0	0	1	2	0	urban	1	primary	18000	NA	1	0
917	734	ctc	1	1	1	1	1	1	1	1	1	1	1	1	1	1	1	1	1	1	1	1	1	1	1	1	1	1	1	62	ctc	nayagarh	4	TERTIARY	48	40-59	asthma	1	0	1	0	2	rural	NA	primary	4000	NA	1	0
918	735	ctc	1	1	1	1	1	1	1	1	1	1	1	1	1	1	1	1	1	1	1	1	1	1	1	1	1	1	1	62	ctc	nayagarh	4	TERTIARY	48	40-59	asthma	1	0	1	0	2	rural	NA	primary	4000	NA	1	0
919	736	sbp	1	1	1	1	1	1	1	1	1	1	1	1	1	1	0	1	1	1	1	1	1	1	1	1	1	1	1	455	sbp	SBP	3	SECONDARY	48	40-59	leg injury	1	0	1	2	0	urban	2	secondary	1800	4	1	1
920	737	sbp	1	0	0	1	1	1	1	1	1	1	1	1	1	1	1	1	1	1	1	1	1	1	1	1	1	1	1	342	sbp	SBP	3	SECONDARY	48	40-59	hypertension/diabetes	0	0	1	2	0	urban	1	primary	5000	10	1	0
921	738	sbp	1	1	0	1	1	1	1	1	1	1	1	1	1	1	1	1	1	1	1	1	1	1	1	1	1	1	1	69	sbp	modipada	3	SECONDARY	48	40-59	hypertension	0	0	1	2	0	urban	2	secondary	6000	NA	1	1
922	739	ngp	1	1	1	1	1	1	1	1	1	1	1	1	1	1	1	1	1	1	1	1	1	1	1	1	1	1	0	400	ngp	siraguda	3	SECONDARY	48	40-59	diarrheal disease	1	0	1	1	2	rural	NA	primary	2200	NA	1	1
923	740	ngp	1	1	1	1	1	1	1	1	1	1	1	1	1	1	1	1	1	1	1	1	1	1	1	0	1	1	1	350	ngp	kunuguda	3	SECONDARY	48	40-59	skin infection	1	2	1	1	2	rural	0	No formal edu	2500	NA	0	1
924	741	sbp	1	0	1	1	1	1	1	1	1	1	1	1	1	1	1	1	1	1	1	1	1	1	1	1	1	1	1	410	sbp	patnaikpada	3	SECONDARY	48	40-59	diabetes	0	0	1	2	0	urban	1	primary	8000	NA	1	1
925	742	ctc	1	0	0	1	1	0	1	1	1	1	1	1	1	1	1	1	1	1	1	1	1	1	1	1	1	1	1	111	ctc	baxibazar	3	SECONDARY	48	40-59	diabetes	0	1	1	0	0	urban	1	primary	3000	NA	1	0
926	743	ngp	1	1	0	1	0	0	1	1	1	1	1	1	1	1	1	1	1	1	1	1	1	1	1	1	1	1	1	276	ngp	baynaguda	3	SECONDARY	48	40-59	hypertension	0	0	1	2	2	rural	3	grad	10000	NA	1	1
927	744	ngp	1	1	0	1	0	0	1	1	1	1	1	1	1	1	1	1	1	1	1	1	1	1	1	1	1	1	1	276	ngp	bairaguda	3	SECONDARY	48	40-59	nypertension	0	0	1	2	2	rural	3	grad	10000	NA	1	1
928	745	ngp	1	1	0	1	0	0	1	1	1	1	1	1	1	1	1	1	1	1	1	1	1	1	1	1	1	1	1	276	ngp	bairaguda	3	SECONDARY	48	40-59	nypertension	0	0	1	2	2	rural	3	grad	10000	NA	1	1
929	746	ctc	1	0	1	1	1	1	1	1	1	1	1	1	1	1	1	1	1	1	1	1	1	1	1	1	1	1	1	195	ctc	nayabazar	3	SECONDARY	48	40-59	diabetes	1	0	1	0	0	urban	1	primary	4000	NA	1	0
930	747	ctc	1	1	0	1	1	1	1	1	1	1	1	1	1	1	1	1	1	1	1	1	1	1	1	1	1	1	1	281	ctc	rajabagicha	3	SECONDARY	48	40-59	hypertension	1	0	1	0	0	urban	0	No formal edu	3000	NA	1	1
931	748	ctc	0	1	0	1	1	1	1	1	1	1	1	1	1	1	1	1	1	1	1	1	1	1	1	1	1	1	1	293	ctc	telenga bazar	3	SECONDARY	48	40-59	arthritis	1	0	1	2	0	urban	3	grad	5000	NA	1	0
932	749	ctc	1	1	0	1	1	1	1	1	1	1	1	1	1	1	1	1	1	1	1	1	1	1	1	1	1	1	1	305	ctc	nayasadak	3	SECONDARY	48	40-59	hypertension	1	0	1	0	0	urban	1	primary	2000	NA	1	0
933	750	ctc	1	1	0	1	1	1	1	1	1	1	1	1	1	1	1	1	1	1	1	1	1	1	1	1	1	1	1	330	ctc	pithapur	3	SECONDARY	48	40-59	hypertension	1	0	1	2	0	urban	1	primary	7000	NA	1	0
934	751	ctc	0	1	1	1	1	1	1	1	1	1	1	1	1	1	1	1	1	1	1	1	1	1	1	1	1	1	1	346	ctc	shankarpur	3	SECONDARY	48	40-59	arthritis	0	NA	1	0	0	urban	1	primary	3000	NA	1	0
935	752	ngp	1	1	1	1	1	1	1	1	1	1	1	1	1	1	1	1	1	1	1	1	1	1	1	0	1	1	1	223	ngp	paharguda	3	SECONDARY	48	40-59	skin infection	1	0	1	1	2	rural	1	primary	3500	NA	0	1
936	753	ctc	1	1	1	1	1	1	1	1	1	1	1	1	1	1	1	1	1	1	1	1	1	1	1	1	1	1	1	220	ctc	odiabazar	3	SECONDARY	48	40-59	common cold	0	1	1	2	0	urban	1	primary	5000	NA	NA	0
937	754	ngp	1	1	1	1	1	1	1	1	1	1	1	1	1	1	1	1	1	1	1	1	1	1	1	1	1	1	1	309	ngp	kodingaon	3	SECONDARY	48	40-59	fever	0	0	1	1	2	rural	0	No formal edu	3500	NA	1	1
938	755	ngp	1	1	1	1	1	1	1	1	1	1	1	1	1	1	1	1	1	1	1	1	1	1	1	1	1	1	1	309	ngp	kodingaon	3	SECONDARY	48	40-59	fever	0	0	1	1	2	rural	0	No formal edu	3500	NA	1	1
939	756	sbp	1	1	1	1	1	1	1	1	1	1	1	1	1	1	1	1	1	1	1	1	1	1	1	1	1	1	1	303	sbp	dhanupalli	3	SECONDARY	48	40-59	weakness	1	0	1	2	0	urban	3	grad	15000	NA	0	0
940	757	ctc	1	1	1	1	1	1	1	1	1	1	1	1	1	1	1	1	1	1	1	1	1	1	1	1	1	1	1	188	ctc	sutahat	3	SECONDARY	48	40-59	abdominal pain	0	1	1	2	0	urban	2	secondary	6000	NA	0	0
941	758	ngp	1	1	1	1	1	1	1	1	1	1	1	1	1	1	1	1	1	1	1	1	1	1	1	1	1	1	1	310	ngp	murtama	3	SECONDARY	48	40-59	pain in hand	0	0	1	1	2	rural	0	No formal edu	3500	NA	1	1
942	759	sbp	1	1	1	1	1	1	1	1	1	1	1	1	1	1	1	1	1	1	1	1	1	1	1	1	1	1	1	210	sbp	sambalpur	3	SECONDARY	48	40-59	anklepain	1	0	1	2	0	urban	1	primary	3500	NA	0	0
943	760	ctc	1	0	0	1	1	1	1	1	1	1	1	1	1	1	1	1	1	1	1	1	1	1	1	1	1	1	1	128	ctc	taragam	3	SECONDARY	48	40-59	pain in ankle joint	1	NA	1	2	2	rural	3	grad	10000	NA	0	0
944	761	ngp	0	1	1	1	1	1	1	1	1	1	1	1	1	1	1	1	1	1	1	1	1	1	1	1	1	1	1	66	ngp	manigaon	1	PRIMARY	48	40-59	arthritis	0	0	1	2	2	rural	1	primary	2400	4	1	1
947	762	ngp	0	1	1	1	1	1	1	1	1	1	1	1	1	1	1	1	1	1	1	1	1	1	1	1	1	1	1	54	ngp	girligaon	1	PRIMARY	48	40-59	chest pain	1	0	1	2	2	rural	1	primary	5000	7	0	1
948	763	ngp	1	1	1	1	0	1	1	1	1	1	1	1	1	1	1	1	1	1	1	1	1	1	1	1	1	1	1	88	ngp	PPD	1	PRIMARY	48	40-59	bodyache	1	0	1	1	2	rural	3	grad	1500	NA	0	1
949	764	sbp	1	1	1	1	1	1	1	1	1	1	1	1	1	1	1	1	1	1	1	1	1	1	1	0	1	1	1	36	sbp	bamara	1	PRIMARY	48	40-59	skin infection	0	0	1	1	2	rural	0	No formal edu	1000	NA	1	1
950	765	ctc	0	0	1	1	1	1	1	1	1	1	1	1	1	1	1	1	1	1	1	1	1	1	1	1	1	1	1	336	ctc	odia bazar	1	PRIMARY	48	40-59	diabetes arthritis	1	0	1	0	0	urban	1	primary	3000	NA	0	0
951	766	ngp	1	1	1	1	1	1	1	1	1	1	1	1	1	1	1	1	1	1	1	1	1	0	1	1	1	1	1	32	ngp	jhaliguda	1	PRIMARY	48	40-59	malaria	1	0	1	0	2	rural	0	No formal edu	3000	NA	1	1
952	767	sbp	1	1	1	1	1	1	1	1	1	1	1	1	1	1	1	1	1	1	1	1	1	1	1	1	1	1	1	40	sbp	kansar	1	PRIMARY	48	40-59	fever	1	0	1	0	NA	urban	2	secondary	3200	3	NA	1
955	768	ctc	1	1	1	1	1	1	1	1	1	1	1	1	1	1	1	1	1	1	1	1	1	1	1	1	1	1	1	65	ctc	salepur	1	PRIMARY	48	40-59	abdominal pain	1	0	1	2	1	urban	0	No formal edu	5000	NA	0	1
956	769	sbp	1	1	1	1	1	1	1	1	1	1	1	1	1	1	1	1	1	1	1	1	1	1	1	1	1	1	1	7	sbp	pithampur	1	PRIMARY	48	40-59	chest pain	1	0	1	1	2	rural	0	No formal edu	2000	NA	0	1
957	770	ngp	0	1	1	1	1	1	1	1	1	1	1	1	1	1	1	1	1	1	1	1	1	1	1	1	1	1	1	34	ngp	k.majhiguda	1	PRIMARY	48	40-59	hand pain arthritis	1	0	1	1	2	rural	0	No formal edu	4000	NA	1	1
959	771	ctc	1	1	0	1	1	1	1	1	1	1	1	1	1	1	1	1	1	1	1	1	1	1	1	1	1	1	1	21	ctc	padampur	0	PRIMARY	48	40-59	hypertension	1	0	1	2	2	rural	1	primary	4500	NA	0	0
960	772	ctc	1	1	1	1	0	1	1	1	1	1	1	1	1	1	1	1	1	1	1	1	1	1	1	1	1	1	1	61	ctc	mutharipa	0	PRIMARY	48	40-59	body achecommon cold	1	NA	1	2	0	urban	1	primary	4000	NA	1	1
961	773	ctc	1	1	0	1	1	1	1	1	1	1	1	1	1	1	1	1	1	1	1	1	1	1	1	1	1	1	0	59	ctc	muthariba	0	PRIMARY	48	40-59	diarrheal vomiting	0	0	1	2	2	rural	1	primary	4000	NA	1	1
962	774	ctc	0	1	1	1	1	1	1	1	1	1	1	1	1	1	1	1	1	1	1	1	1	1	1	1	1	1	1	344	ctc		0	PRIMARY	48	40-59	arthritis	0	0	1	2	0	urban	1	primary	5000	NA	NA	0
963	775	sbp	1	0	1	1	1	1	1	1	1	1	1	1	1	1	1	1	1	1	1	1	1	1	1	1	1	1	1	64	sbp	hatibari	0	PRIMARY	48	40-59	toothache/diabetes	1	0	1	2	2	rural	3	grad	1800	4	0	1
964	776	sbp	1	1	1	1	1	1	1	1	1	1	1	1	1	1	1	1	1	1	1	1	1	1	1	1	1	1	1	70	sbp	nanadakula	0	PRIMARY	48	40-59	leg pain	0	NA	1	2	2	rural	2	secondary	4000	NA	1	0
965	777	ctc	1	1	1	1	1	1	1	1	1	1	1	1	1	1	1	1	1	1	1	1	1	1	1	1	1	1	1	225	ctc	dhenkanal	4	TERTIARY	47	40-59	STI	1	0	1	2	0	urban	1	primary	1800	6	0	1
966	778	ctc	1	1	1	1	1	1	1	1	1	1	1	1	1	1	1	1	1	1	1	1	1	1	1	1	1	1	1	225	ctc	dhenkanal	4	TERTIARY	47	40-59	STI	1	0	1	2	0	urban	1	primary	1800	6	0	1
967	779	ngp	1	1	0	1	1	1	1	1	1	1	1	1	1	1	1	1	1	1	1	1	1	1	1	1	1	1	1	268	ngp	umesh cig road	3	SECONDARY	47	40-59	hypertension	0	0	1	2	2	rural	0	No formal edu	2500	NA	1	1
968	780	ngp	1	1	0	1	1	1	1	1	1	1	1	1	1	1	1	1	1	1	1	1	1	1	1	1	1	1	1	268	ngp	umesh igroad	3	SECONDARY	47	40-59	hypertension	0	0	1	2	2	rural	0	No formal edu	2500	NA	1	0
969	781	ngp	1	1	0	1	1	1	1	1	1	1	1	1	1	1	1	1	1	1	1	1	1	1	1	1	1	1	1	268	ngp	umesh igroad	3	SECONDARY	47	40-59	hypertension	0	0	1	2	2	rural	0	No formal edu	2500	NA	1	0
970	782	ctc	1	1	1	1	1	1	1	1	1	1	1	1	1	1	0	1	1	1	1	1	1	1	1	1	1	1	1	236	ctc	rajabagicha	3	SECONDARY	47	40-59	injury in hand	1	0	1	2	0	urban	1	primary	6000	NA	1	0
971	783	sbp	1	1	1	1	1	1	1	1	1	1	1	1	1	1	1	1	1	1	1	1	1	1	1	1	1	1	1	282	sbp	gopalpur	3	SECONDARY	47	40-59	commoncold	1	0	1	2	2	rural	3	grad	12000	NA	0	0
972	784	ctc	1	1	1	1	1	1	1	1	1	1	1	1	1	1	1	1	1	1	1	1	1	1	1	1	1	1	1	163	ctc	jhola sahi	3	SECONDARY	47	40-59	fever cold	1	0	1	2	0	urban	2	secondary	12000	NA	0	0
973	785	ngp	1	1	1	1	1	1	1	1	1	1	1	1	1	1	1	1	1	1	1	1	1	1	1	1	1	1	1	70	ngp	bisindipur	3	SECONDARY	47	40-59	weakness	1	0	1	2	2	rural	2	secondary	7000	NA	0	0
974	786	ngp	1	1	1	1	1	1	1	1	1	1	1	1	1	1	1	1	1	1	1	1	1	1	1	1	1	1	1	217	ngp	sindhiguda	3	SECONDARY	47	40-59	swelling of leg	1	0	1	2	2	rural	NA	primary	6000	NA	0	0
975	787	ctc	1	1	1	1	1	1	1	1	1	1	1	1	1	1	1	1	1	1	1	1	1	1	1	1	1	1	1	164	ctc	bangali sahi	3	SECONDARY	47	40-59	nasal bleeding	1	0	1	2	0	urban	2	secondary	6000	NA	1	0
976	788	sbp	1	1	1	1	1	1	1	1	1	1	1	1	1	1	1	1	1	1	1	1	1	1	1	0	1	1	1	86	sbp	jujomura	1	PRIMARY	47	40-59	skin infection	1	0	1	0	2	rural	3	grad	2000	NA	NA	1
978	789	ngp	1	1	1	1	1	1	1	1	1	1	1	1	1	1	1	1	1	1	1	1	1	1	1	0	1	1	1	31	ngp	papadahandi	1	PRIMARY	47	40-59	skin disease	1	0	1	2	2	rural	3	grad	20000	NA	0	0
981	790	ngp	1	1	1	1	1	1	1	1	1	1	1	1	1	1	1	1	1	1	1	1	1	1	1	1	1	1	1	95	ngp	PPD	1	PRIMARY	47	40-59	chest pain	1	0	1	2	2	rural	2	secondary	7000	NA	0	0
982	791	sbp	1	1	1	1	1	1	1	1	1	1	1	1	1	1	0	1	1	1	1	1	1	1	1	1	1	1	1	10	sbp	bhatli	0	PRIMARY	47	40-59	injury	0	0	1	1	2	rural	0	No formal edu	2400	7	1	1
983	792	sbp	1	1	1	1	1	1	1	1	1	1	1	1	1	1	1	1	1	1	1	1	0	1	1	1	1	1	1	121	sbp	katapali	4	TERTIARY	46	40-59	filaria	1	0	1	2	2	rural	1	primary	5000	4	0	0
984	793	ctc	1	1	1	1	1	1	1	1	1	1	1	1	1	1	1	1	1	1	1	1	1	1	1	0	1	1	1	123	ctc	dasarathpur	4	TERTIARY	46	40-59	skin infection	1	0	1	2	2	rural	1	primary	5000	4	1	0
985	794	ctc	1	1	1	1	1	1	1	1	1	1	1	1	1	1	1	1	1	1	1	1	1	1	1	0	1	1	1	123	ctc	dasarathpur	4	TERTIARY	46	40-59	skin infection	1	0	1	2	2	rural	1	primary	5000	4	1	0
986	795	sbp	1	1	1	1	1	1	1	1	1	1	1	1	1	1	1	1	1	1	1	1	1	1	1	0	1	1	1	83	sbp	burla	4	TERTIARY	46	40-59	skin disease	0	0	1	1	2	rural	1	primary	3500	NA	1	1
987	796	ctc	1	1	1	1	1	1	0	1	1	1	1	1	1	1	1	1	1	1	1	1	1	1	1	1	1	1	1	239	ctc	niali	4	TERTIARY	46	40-59	heart disease	1	0	1	0	2	rural	3	grad	10000	NA	0	0
988	797	ctc	1	1	1	1	1	1	0	1	1	1	1	1	1	1	1	1	1	1	1	1	1	1	1	1	1	1	1	239	ctc	niali	4	TERTIARY	46	40-59	heart disease	1	0	1	0	2	rural	3	grad	10000	NA	0	0
989	798	ctc	1	1	1	1	1	1	1	1	1	1	1	1	1	1	1	1	1	1	1	1	1	1	1	1	1	1	1	183	ctc	bhadrak	4	TERTIARY	46	40-59	chest pain	1	0	1	2	0	urban	2	secondary	4000	NA	0	0
990	799	ctc	1	1	1	1	1	1	1	1	1	1	1	1	1	1	1	1	1	1	1	1	1	1	1	1	1	1	1	183	ctc	bhadrak	4	TERTIARY	46	40-59	chest pain	1	0	1	2	0	urban	2	secondary	4000	NA	0	0
991	800	ngp	1	0	1	1	1	1	1	1	1	1	1	1	1	1	1	1	1	1	1	1	1	1	1	1	1	1	1	364	ngp	NGP	3	SECONDARY	46	40-59	diabetes	1	0	1	2	2	rural	NA	primary	15000	5	0	0
992	801	sbp	1	1	1	1	0	1	1	1	1	1	1	1	1	1	1	1	1	1	1	1	1	1	1	1	1	1	1	270	sbp	khetrajpur	3	SECONDARY	46	40-59	backache	1	0	1	2	2	rural	2	secondary	3000	NA	NA	0
993	802	sbp	1	1	1	1	1	1	1	1	1	1	1	1	1	1	1	1	1	1	1	1	1	1	1	1	1	1	1	421	sbp	patak	3	SECONDARY	46	40-59	dental pain	1	0	1	2	0	urban	3	grad	15000	NA	1	0
994	803	ctc	0	1	1	1	1	1	1	1	1	1	1	1	1	1	1	1	1	1	1	1	1	1	1	1	1	1	1	90	ctc	dargha bazar	3	SECONDARY	46	40-59	arthritis	0	1	1	0	0	urban	0	No formal edu	5500	NA	1	0
995	804	sbp	1	1	1	1	0	1	1	1	1	1	1	1	1	1	1	1	1	1	1	1	1	1	1	1	1	1	1	192	sbp	udalabali	3	SECONDARY	46	40-59	backache	1	0	1	2	2	rural	2	secondary	3000	NA	0	0
996	805	sbp	1	1	1	1	1	1	1	1	1	1	1	1	1	1	1	1	1	1	1	1	1	1	1	1	1	1	1	121	sbp	mirigapur	3	SECONDARY	46	40-59	hypertension	1	0	1	1	2	rural	2	secondary	6000	NA	0	1
997	806	ctc	1	1	1	0	1	1	1	1	1	1	1	1	1	1	1	1	1	1	1	1	1	1	1	1	1	1	1	96	ctc	jajpur	3	SECONDARY	46	40-59	dyspnea	1	0	1	0	NA	urban	1	primary	3000	NA	0	1
998	807	sbp	1	1	1	1	1	1	1	1	1	1	1	1	1	1	0	1	1	1	1	1	1	1	1	1	1	1	1	309	sbp	SBP	3	SECONDARY	46	40-59	injury	1	0	1	1	0	urban	2	secondary	6000	5	0	0
999	808	ctc	1	1	1	1	1	1	1	1	1	1	1	1	1	1	1	1	1	1	1	1	1	1	1	1	1	1	1	95	ctc	kazi bazar	3	SECONDARY	46	40-59	common cold	0	1	1	0	0	urban	1	primary	4000	NA	1	0
1000	809	sbp	1	1	1	1	1	1	1	1	1	1	1	1	1	1	1	1	1	1	1	1	1	1	1	1	1	1	1	242	sbp	bada bazar	3	SECONDARY	46	40-59	headache and fever	1	0	1	2	0	urban	3	grad	6000	NA	NA	0
1001	810	ctc	1	1	1	1	1	1	1	1	1	1	1	1	1	1	1	1	1	1	1	1	1	1	1	1	1	1	1	85	ctc	sutahat	3	SECONDARY	46	40-59	pain in lower abdomen	1	0	1	2	0	urban	0	No formal edu	2500	NA	0	1
1002	811	sbp	1	1	1	1	1	1	1	1	1	1	1	1	1	1	1	1	1	1	1	1	1	1	1	1	1	1	1	371	sbp	sambalpur	3	SECONDARY	46	40-59	abdominalpain	1	0	1	0	0	urban	2	secondary	12000	NA	1	0
1003	812	ngp	1	1	1	1	1	1	1	1	1	1	1	1	1	1	1	1	1	1	1	1	1	1	1	1	1	1	1	327	ngp	raiguda	3	SECONDARY	46	40-59	shoulder pain	1	0	1	2	2	rural	1	primary	3000	NA	1	1
1004	813	ctc	1	0	0	1	1	1	1	1	1	1	1	1	1	1	1	1	1	1	1	1	1	1	1	1	1	1	1	156	ctc	nima sahi	3	SECONDARY	46	40-59	injury in hand	0	0	1	2	0	urban	2	secondary	7000	NA	1	0
1006	814	ngp	1	1	0	1	1	1	1	1	1	1	1	1	1	1	1	1	1	1	1	1	1	1	1	1	1	1	1	56	ngp	mehendri	1	PRIMARY	46	40-59	hypertension	0	0	1	2	2	rural	2	secondary	7000	NA	1	0
1010	815	ctc	1	1	1	1	1	1	1	1	1	1	1	1	1	1	1	1	1	1	1	1	1	1	1	1	1	1	1	119	ctc	kulia	1	PRIMARY	46	40-59	fever headache	1	0	1	2	2	rural	0	No formal edu	4000	NA	1	1
1011	816	sbp	1	1	1	1	1	1	1	1	1	1	1	1	1	1	1	1	1	1	1	1	1	1	1	1	1	1	1	75	sbp	kansar	1	PRIMARY	46	40-59	cold	1	0	1	2	2	rural	2	secondary	5000	NA	0	0
1013	817	ctc	1	1	1	1	1	1	1	1	1	1	1	1	1	1	0	1	1	1	1	1	1	1	1	1	1	1	1	72	ctc	padampur	0	PRIMARY	46	40-59	injury in leg	1	NA	1	2	1	urban	3	grad	12000	NA	0	0
1014	818	ngp	1	1	1	1	1	1	1	1	1	1	1	1	1	1	0	1	1	1	1	1	1	1	1	1	1	1	1	93	ngp	PPD	1	PRIMARY	45	40-59	head injury	1	0	1	1	2	rural	1	primary	5000	NA	1	1
1016	819	sbp	1	1	1	1	1	1	1	1	1	1	1	1	1	1	0	1	1	1	1	1	1	1	1	1	1	1	1	129	sbp	sikirdi	4	TERTIARY	45	40-59	hand injury	1	0	1	1	2	rural	2	secondary	5000	4	1	0
1018	820	sbp	1	1	1	1	0	1	1	1	1	1	1	1	1	1	1	1	1	1	1	1	1	1	1	1	1	1	1	98	sbp	jarbhana	4	TERTIARY	45	40-59	backache	0	0	1	2	2	rural	NA	primary	4000	NA	1	1
1019	821	sbp	0	1	1	1	1	1	1	1	1	1	1	1	1	1	1	1	1	1	1	1	1	1	1	1	1	1	1	32	sbp	burla	4	TERTIARY	45	40-59	back pain	0	0	1	2	0	urban	0	No formal edu	5000	8	1	0
1020	822	ctc	1	0	1	1	1	1	1	1	1	1	1	1	1	1	1	1	1	1	1	1	1	1	1	1	1	1	1	69	ctc	basudevpur	4	TERTIARY	45	40-59	diabetes	0	0	1	0	2	rural	0	No formal edu	2000	NA	1	1
1021	823	ctc	1	0	1	1	1	1	1	1	1	1	1	1	1	1	1	1	1	1	1	1	1	1	1	1	1	1	1	69	ctc	basudevpur	4	TERTIARY	45	40-59	diabetes	0	0	1	0	2	rural	0	No formal edu	2000	NA	1	1
1022	824	sbp	1	0	0	1	1	1	1	1	1	1	1	1	1	1	1	1	1	1	1	1	1	1	1	1	1	1	1	87	sbp	deogarah	4	TERTIARY	45	40-59	hypertension	0	2	1	2	0	urban	1	primary	4500	NA	1	0
1023	825	ctc	0	1	1	1	1	1	1	1	1	1	1	1	1	1	1	1	1	1	1	1	1	1	1	1	1	1	1	NA	ctc	sundargarh	4	TERTIARY	45	40-59	asthma	0	0	1	0	2	rural	1	primary	3000	NA	1	1
1024	826	ctc	0	1	1	1	1	1	1	1	1	1	1	1	1	1	1	1	1	1	1	1	1	1	1	1	1	1	1	NA	ctc	sundargarh	4	TERTIARY	45	40-59	asthma	0	0	1	0	2	rural	1	primary	3000	NA	1	1
1025	827	sbp	1	1	1	1	1	1	1	1	1	1	1	1	1	1	1	1	1	1	1	1	1	1	1	0	1	1	1	139	sbp	katapalli	4	TERTIARY	45	40-59	skin disease	0	0	1	0	0	urban	2	secondary	5000	8	1	0
1026	828	ctc	1	1	1	1	1	1	1	1	1	1	1	1	1	1	0	1	1	1	1	1	1	1	1	1	1	1	1	199	ctc	nayabazar	4	TERTIARY	45	40-59	shoulder injury	0	0	1	2	0	urban	2	secondary	6000	NA	1	0
1027	829	ctc	1	1	1	1	1	1	1	1	1	1	1	1	1	1	0	1	1	1	1	1	1	1	1	1	1	1	1	199	ctc	nayabazar	4	TERTIARY	45	40-59	shoulder injury	0	0	1	2	0	urban	2	secondary	6000	NA	1	0
1028	830	sbp	1	1	0	1	1	1	0	1	1	1	1	1	1	1	1	1	1	1	1	1	1	1	1	1	1	1	1	29	sbp	dungapali	4	TERTIARY	45	40-59	hypertension	0	0	1	2	2	rural	3	grad	1800	4	1	1
1029	831	ctc	1	1	1	1	1	1	1	1	1	1	1	1	1	1	1	1	1	1	1	1	1	1	1	1	1	1	0	46	ctc	diwana bazar	4	TERTIARY	45	40-59	diarrhoeal disease	1	0	1	2	0	urban	2	secondary	5000	NA	0	0
1030	832	ctc	1	1	1	1	1	1	1	1	1	1	1	1	1	1	1	1	1	1	1	1	1	1	1	1	1	1	0	46	ctc	diwana bazar	4	TERTIARY	45	40-59	diarrhoeal disease	1	0	1	2	0	urban	2	secondary	5000	NA	0	0
1031	833	sbp	0	1	1	1	1	1	1	1	1	1	1	1	1	1	1	1	1	1	1	1	1	1	1	1	1	1	1	38	sbp	katapali	4	TERTIARY	45	40-59	body pain	1	0	1	1	2	rural	0	No formal edu	1500	3	1	1
1032	834	sbp	1	1	1	1	1	1	0	1	1	1	1	1	1	1	1	1	1	1	1	1	1	1	1	1	1	1	1	124	sbp	rengali	4	TERTIARY	45	40-59	chestpain	1	0	1	0	0	urban	1	primary	3200	4	1	1
1033	835	sbp	1	1	1	1	1	1	1	1	1	1	1	1	1	1	1	1	1	1	1	1	1	1	1	1	1	1	1	19	sbp	burla	4	TERTIARY	45	40-59	fever	1	1	1	2	0	urban	2	secondary	5000	4	0	0
1034	836	sbp	1	1	1	1	1	1	1	1	1	1	1	1	1	1	1	1	1	1	1	1	1	1	1	1	1	1	1	NA	sbp	Titlagarh	4	TERTIARY	45	40-59	fever, vomiting	1	NA	1	2	2	rural	0	No formal edu	2200	NA	NA	1
1035	837	sbp	1	1	1	1	1	1	1	1	1	1	1	1	1	1	1	1	1	1	1	1	1	1	1	1	1	1	1	123	sbp	sambalpur	4	TERTIARY	45	40-59	fever	1	0	1	2	0	urban	2	secondary	8500	4	0	0
1036	838	sbp	1	1	1	1	1	1	1	1	1	1	1	1	1	1	1	1	1	1	1	1	1	1	1	1	1	1	1	NA	sbp	Kutmsi	4	TERTIARY	45	40-59	fever	0	0	1	1	2	rural	0	No formal edu	2400	NA	1	1
1037	839	sbp	1	1	1	1	1	1	1	1	1	1	1	1	1	1	1	1	1	1	1	1	1	1	1	1	1	1	1	NA	sbp	Sambalpur	4	TERTIARY	45	40-59	fever	1	0	1	2	0	urban	0	No formal edu	16000	NA	0	0
1038	840	ctc	1	1	1	1	1	1	1	1	1	1	1	1	1	1	1	1	1	1	1	1	1	1	1	1	1	1	1	198	ctc	adaspur	4	TERTIARY	45	40-59	swelling of legs	0	0	1	2	0	urban	2	secondary	4000	NA	1	0
1039	841	ctc	1	1	1	1	1	1	1	1	1	1	1	1	1	1	1	1	1	1	1	1	1	1	1	1	1	1	1	198	ctc	adaspur	4	TERTIARY	45	40-59	swelling of legs	0	0	1	2	0	urban	2	secondary	4000	NA	1	0
1040	842	sbp	1	1	1	1	1	1	1	1	1	1	1	1	1	1	1	1	1	1	1	1	1	1	1	1	1	1	1	215	sbp	hasagarh	4	TERTIARY	45	40-59	swelling of hands	0	0	1	2	0	urban	0	No formal edu	4000	NA	1	0
1041	843	ctc	1	1	1	1	1	1	1	1	1	1	1	1	1	1	1	1	1	1	1	1	1	1	1	1	1	1	1	192	ctc	balasore	4	TERTIARY	45	40-59	swelling of neck	0	0	1	2	2	rural	1	primary	6000	NA	1	0
1042	844	ctc	1	1	1	1	1	1	1	1	1	1	1	1	1	1	1	1	1	1	1	1	1	1	1	1	1	1	1	192	ctc	balasore	4	TERTIARY	45	40-59	swelling of neck	0	0	1	2	2	rural	1	primary	6000	NA	1	0
1043	845	ctc	1	1	1	1	1	1	1	1	1	1	1	1	1	1	1	1	1	1	1	1	1	1	1	1	1	1	1	NA	ctc	salepur	4	TERTIARY	45	40-59	swelling of leg	0	0	1	2	2	rural	1	primary	5000	NA	1	0
1044	846	ctc	1	1	1	1	1	1	1	1	1	1	1	1	1	1	1	1	1	1	1	1	1	1	1	1	1	1	1	NA	ctc	salepur	4	TERTIARY	45	40-59	swelling of leg	0	0	1	2	2	rural	1	primary	5000	NA	1	0
1046	847	ctc	1	1	1	1	1	1	1	1	1	1	1	1	1	1	1	1	1	1	1	1	1	1	1	1	1	1	1	60	ctc	bhadrak	4	TERTIARY	45	40-59	abdominal pain	0	0	1	1	NA	urban	0	No formal edu	2500	NA	1	1
1047	848	ctc	1	1	1	1	1	1	1	1	1	1	1	1	1	1	1	1	1	1	1	1	1	1	1	1	1	1	1	60	ctc	bhadrak	4	TERTIARY	45	40-59	abdominal pain	0	0	1	1	NA	urban	0	No formal edu	2500	NA	1	1
1048	849	ctc	1	1	1	1	1	1	1	1	1	1	1	1	1	1	1	1	1	1	1	1	1	1	1	1	1	1	1	NA	ctc	khurda	4	TERTIARY	45	40-59	abdominal pain	0	0	1	2	2	rural	1	primary	3000	NA	1	1
1049	850	ctc	1	1	1	1	1	1	1	1	1	1	1	1	1	1	1	1	1	1	1	1	1	1	1	1	1	1	1	NA	ctc	khurda	4	TERTIARY	45	40-59	abdominal pain	0	0	1	2	2	rural	1	primary	3000	NA	1	1
1050	851	sbp	1	1	1	1	1	1	1	1	1	1	1	1	1	1	1	1	1	1	1	1	1	1	1	1	1	1	1	63	sbp	gudhiali	4	TERTIARY	45	40-59	jaundice	1	0	1	2	2	rural	0	No formal edu	4000	NA	0	1
1051	852	ctc	1	1	1	1	1	1	1	1	1	1	1	1	1	1	1	1	1	1	1	1	1	1	1	1	1	1	1	223	ctc	jagatarjunpur	4	TERTIARY	45	40-59	eye infection	1	0	1	2	0	urban	2	secondary	5000	5	1	0
1052	853	ctc	1	1	1	1	1	1	1	1	1	1	1	1	1	1	1	1	1	1	1	1	1	1	1	1	1	1	1	223	ctc	jagatarjunpur	4	TERTIARY	45	40-59	eye infection	1	0	1	2	0	urban	2	secondary	5000	5	1	0
1053	854	ctc	1	1	1	1	1	1	1	1	1	1	1	1	1	1	1	1	1	1	1	1	1	1	1	1	1	1	1	NA	ctc	jajpur	4	TERTIARY	45	40-59	backache	0	0	1	2	2	rural	1	primary	5000	NA	1	1
1054	855	ctc	1	1	1	1	1	1	1	1	1	1	1	1	1	1	1	1	1	1	1	1	1	1	1	1	1	1	1	NA	ctc	jajpur	4	TERTIARY	45	40-59	backache	0	0	1	2	2	rural	1	primary	5000	NA	1	1
1055	856	sbp	1	1	1	1	1	1	1	1	1	1	1	1	1	1	1	1	1	1	1	1	1	1	1	1	1	1	1	214	sbp	burla	4	TERTIARY	45	40-59	chest pain	1	0	1	2	2	rural	1	primary	5000	NA	0	1
1056	857	sbp	1	1	1	1	1	1	1	1	1	1	1	1	1	1	1	1	1	1	1	1	1	1	1	1	1	1	1	196	sbp	kankartara	4	TERTIARY	45	40-59	headache	1	0	1	0	2	rural	1	primary	4600	NA	1	0
1057	858	sbp	1	1	1	1	1	1	1	1	1	1	1	1	1	1	1	1	1	1	1	1	1	1	1	1	1	1	1	213	sbp	badibahal	4	TERTIARY	45	40-59	paralysed	0	0	1	1	2	rural	0	No formal edu	4000	NA	1	0
1058	859	sbp	1	1	1	1	1	1	1	1	1	1	1	1	1	1	1	1	1	1	1	1	1	1	1	1	1	1	1	7	sbp	hirakud	4	TERTIARY	45	40-59	cough	0	0	1	2	0	urban	0	No formal edu	5000	8	1	0
1059	860	sbp	0	1	1	1	1	1	1	1	1	1	1	1	1	1	1	1	1	1	1	1	1	1	1	1	1	1	1	250	sbp	burla	4	TERTIARY	45	40-59	body pain	0	0	1	2	0	urban	1	primary	1800	5	1	1
1061	861	ctc	1	1	1	1	1	1	1	1	1	1	1	1	1	1	0	1	1	1	1	1	1	1	1	1	1	1	1	128	ctc	rajabagicha	3	SECONDARY	45	40-59	head injury	0	0	1	2	0	urban	0	No formal edu	5000	NA	1	0
1062	862	ngp	1	0	1	1	1	1	1	1	1	1	1	1	1	1	1	1	1	1	1	1	1	1	1	1	1	1	1	330	ngp	N.W.PUR	3	SECONDARY	45	40-59	diabetes	1	0	1	0	0	urban	0	No formal edu	3000	NA	1	1
1063	863	ngp	1	0	1	1	1	1	1	1	1	1	1	1	1	1	1	1	1	1	1	1	1	1	1	1	1	1	1	96	ngp	kodinga	3	SECONDARY	45	40-59	diabetes	1	NA	1	2	2	rural	2	secondary	5000	NA	0	1
1064	864	ctc	1	0	1	1	1	1	1	1	1	1	1	1	1	1	0	1	1	1	1	1	1	1	1	1	1	1	1	109	ctc	makarabasahi	3	SECONDARY	45	40-59	burn injury of hand	1	0	1	2	0	urban	2	secondary	15000	NA	0	0
1065	865	sbp	1	1	0	1	1	1	1	1	1	1	1	1	1	1	1	1	1	1	1	1	1	1	1	1	1	1	1	185	sbp	sakhipoda	3	SECONDARY	45	40-59	hypertensiom	1	0	1	2	0	urban	3	grad	7000	NA	1	0
1066	866	sbp	1	1	1	1	1	1	1	1	1	1	1	1	1	1	0	1	1	1	1	1	1	1	1	1	1	1	1	31	sbp	thamara	3	SECONDARY	45	40-59	injury	1	0	1	2	2	rural	2	secondary	5000	NA	0	0
1067	867	sbp	0	1	1	1	1	1	1	1	1	1	1	1	1	1	1	1	1	1	1	1	1	1	1	1	1	1	1	261	sbp	dhanupali	3	SECONDARY	45	40-59	arthritis	0	0	1	2	0	urban	0	No formal edu	3500	NA	1	1
1068	868	sbp	1	1	1	1	1	1	1	1	1	1	1	1	1	1	0	1	1	1	1	1	1	1	1	1	1	1	1	432	sbp	purapalli	3	SECONDARY	45	40-59	burninjury	0	0	0	1	2	rural	0	No formal edu	2500	NA	1	1
1069	869	ngp	1	1	1	1	1	0	1	1	1	1	1	1	1	1	1	1	1	1	1	1	1	1	1	1	1	1	1	68	ngp	papada	3	SECONDARY	45	40-59	acidic peptic disease	0	NA	1	1	2	rural	0	No formal edu	3000	NA	1	1
1070	870	ctc	1	1	1	1	1	1	1	1	1	1	1	1	1	1	1	1	1	1	1	1	0	1	1	1	1	1	1	51	ctc	deewan bazar	3	SECONDARY	45	40-59	filaria	0	0	1	0	0	urban	0	No formal edu	3000	NA	1	0
1071	871	ctc	1	0	1	1	1	1	1	1	1	1	1	1	1	1	1	1	1	1	1	1	1	1	1	1	1	1	1	53	ctc	kazibazar	3	SECONDARY	45	40-59	diabetes	0	1	1	2	0	urban	0	No formal edu	5000	NA	1	0
1072	872	ctc	1	1	1	1	1	1	1	1	1	1	1	1	1	1	0	1	1	1	1	1	1	1	1	1	1	1	1	148	ctc	bhadraha	3	SECONDARY	45	40-59	wound in chest	0	0	1	2	2	rural	1	primary	3000	NA	1	1
1073	873	sbp	1	1	1	1	1	1	1	1	1	1	1	1	1	1	1	1	1	1	1	1	1	1	1	1	1	1	0	48	sbp	chandrapada	3	SECONDARY	45	40-59	diarrheal disease	0	0	0	2	2	rural	2	secondary	5500	NA	1	0
1074	874	ctc	0	1	1	1	1	1	1	1	1	1	1	1	1	1	1	1	1	1	1	1	1	1	1	1	1	1	1	290	ctc	press colony	3	SECONDARY	45	40-59	arthritis	1	0	1	0	0	urban	0	No formal edu	3000	NA	1	1
1075	875	sbp	1	1	1	1	1	1	1	1	1	1	1	1	1	1	0	1	1	1	1	1	1	1	1	1	1	1	1	368	sbp	sarapalli	3	SECONDARY	45	40-59	leginjury	1	0	1	1	2	rural	1	primary	2000	NA	0	1
1076	876	ctc	0	1	1	1	1	1	1	1	1	1	1	1	1	1	1	1	1	1	1	1	1	1	1	1	1	1	1	154	ctc	khannagar	3	SECONDARY	45	40-59	pain in hip joint	1	0	1	2	0	urban	1	primary	2000	NA	0	1
1077	877	ngp	1	1	1	1	1	1	1	1	1	1	1	1	1	1	1	1	1	1	1	1	1	1	1	1	1	1	1	105	ngp	kanasguda	3	SECONDARY	45	40-59	body pain	0	0	1	1	2	rural	0	No formal edu	4000	NA	1	1
1078	878	ngp	1	1	1	1	1	1	1	1	1	1	1	1	1	1	1	1	1	1	1	1	1	1	1	1	1	1	1	305	ngp	dugakhandi	3	SECONDARY	45	40-59	fever	1	0	1	0	2	rural	1	primary	3000	NA	1	1
1079	879	ngp	1	1	1	1	1	1	1	1	1	1	1	1	1	1	1	1	1	1	1	1	1	1	1	1	1	1	1	305	ngp	dugakhandi	3	SECONDARY	45	40-59	fever	1	0	1	0	2	rural	1	primary	3000	NA	1	1
1080	880	sbp	1	1	1	1	1	1	1	1	1	1	1	1	1	1	1	1	1	1	1	1	1	1	1	1	1	1	1	121	sbp	SBP	3	SECONDARY	45	40-59	fever and common cold	1	0	1	2	0	urban	2	secondary	7000	7	0	0
1081	881	sbp	1	1	1	1	1	1	1	1	1	1	1	1	1	1	1	1	1	1	1	1	1	1	1	1	1	1	1	164	sbp	khunti	3	SECONDARY	45	40-59	fever and headache	0	0	1	2	2	rural	0	No formal edu	3500	NA	1	0
1082	882	ngp	1	1	0	1	1	1	1	1	1	1	1	1	1	1	1	1	1	1	1	1	1	1	1	1	1	1	1	209	ngp	hadinga	3	SECONDARY	45	40-59	fever	0	1	1	1	2	rural	0	No formal edu	2000	NA	1	1
1083	883	ngp	1	1	1	1	1	1	1	1	1	1	1	1	1	1	1	1	1	1	1	1	1	1	1	1	1	1	1	130	ngp	debaguda	3	SECONDARY	45	40-59	fever	0	0	1	1	2	rural	0	No formal edu	1200	NA	1	1
1084	884	ctc	1	1	1	1	1	1	1	1	1	1	1	1	1	1	1	1	1	1	1	1	1	1	1	1	1	1	1	33	ctc	ichabati	3	SECONDARY	45	40-59	fever	0	0	1	1	2	rural	0	No formal edu	1800	NA	1	0
1085	885	ctc	1	1	1	1	1	1	1	1	1	1	1	1	1	1	1	1	1	1	1	1	1	1	1	1	1	1	1	252	ctc	alishabazar	3	SECONDARY	45	40-59	fever	0	1	1	2	0	urban	1	primary	4000	NA	1	0
1086	886	ctc	1	1	1	1	1	1	1	1	1	1	1	1	1	1	1	1	1	1	1	1	1	1	1	1	1	1	1	113	ctc	kazibazar	3	SECONDARY	45	40-59	common cold	0	0	1	2	0	urban	1	primary	2000	NA	1	1
1087	887	sbp	1	1	1	1	1	1	1	1	1	1	1	1	1	1	1	1	1	1	1	1	1	1	1	1	1	1	1	297	sbp	modipada	3	SECONDARY	45	40-59	fever	1	0	1	0	2	rural	0	No formal edu	2200	NA	0	1
1088	888	ctc	1	1	1	1	1	1	1	1	1	1	1	1	1	1	1	1	1	1	1	1	1	1	1	1	1	1	1	57	ctc	buxi bazar	3	SECONDARY	45	40-59	aneamia	0	1	1	2	0	urban	0	No formal edu	5000	NA	1	0
1089	889	ngp	1	1	1	1	1	1	1	1	1	1	1	1	1	1	1	1	1	1	1	1	1	1	1	1	1	1	1	381	ngp	gadabaguda	3	SECONDARY	45	40-59	anemia	1	NA	1	1	2	rural	0	No formal edu	2000	NA	1	1
1090	890	sbp	1	1	1	1	1	1	1	1	1	1	1	1	1	1	1	1	1	1	1	1	1	1	1	1	1	1	1	391	sbp	housing colony	3	SECONDARY	45	40-59	abdominal pain	1	0	1	2	0	urban	NA	primary	15000	NA	0	0
1091	891	sbp	1	1	1	1	1	1	1	1	1	1	1	1	1	1	1	1	1	1	1	1	1	1	1	1	1	1	1	359	sbp	jagannathpur	3	SECONDARY	45	40-59	abdominalpain	1	0	1	1	2	rural	0	No formal edu	2500	NA	0	0
1092	892	sbp	1	1	1	1	1	1	1	1	1	1	1	1	1	1	1	1	1	1	1	1	1	1	1	1	1	1	1	208	sbp	hatigaon	3	SECONDARY	45	40-59	abdominal pain	0	0	1	1	2	rural	0	No formal edu	2800	NA	1	1
1093	893	sbp	1	1	1	1	1	1	1	1	1	1	1	1	1	1	1	1	1	1	1	1	1	1	1	1	1	1	1	304	sbp	tunipada	3	SECONDARY	45	40-59	anorexia	1	0	1	0	2	rural	1	primary	3200	NA	0	0
1094	894	sbp	1	1	1	1	1	1	1	1	1	1	1	1	1	1	1	1	1	1	1	1	1	1	1	1	1	1	1	405	sbp	sb pur	3	SECONDARY	45	40-59	jaundice	1	0	1	2	0	urban	1	primary	4000	NA	1	0
1095	895	sbp	1	1	1	1	1	1	1	1	1	1	1	1	1	1	1	1	1	1	1	1	1	1	1	1	1	1	1	391	sbp	asana	3	SECONDARY	45	40-59	wound in mouth	1	2	1	0	2	rural	NA	primary	2800	NA	0	1
1096	896	ctc	1	1	1	1	1	1	1	1	1	1	1	1	1	1	1	1	1	1	1	1	1	1	1	1	1	1	1	58	ctc	catonment road	3	SECONDARY	45	40-59	piles	1	0	1	2	0	urban	1	primary	7000	NA	0	0
1098	897	sbp	1	1	1	1	1	1	1	1	1	1	1	1	1	1	1	1	1	1	1	1	1	1	1	1	1	1	1	47	sbp	sakhipada	3	SECONDARY	45	40-59	eye pain	1	0	1	2	2	rural	0	No formal edu	7000	NA	0	0
1099	898	sbp	1	1	1	1	1	1	1	1	1	1	1	1	1	1	1	1	1	1	1	1	1	1	1	1	1	1	1	125	sbp	chandan nagar	3	SECONDARY	45	40-59	bachache	1	0	1	2	2	rural	0	No formal edu	2600	NA	0	1
1100	899	sbp	1	1	1	1	1	1	1	1	1	1	1	1	1	1	1	1	1	1	1	1	1	1	1	1	1	1	1	258	sbp	bhatra	3	SECONDARY	45	40-59	chest pain	1	0	1	1	2	rural	0	No formal edu	3500	NA	0	0
1101	900	sbp	1	1	1	1	1	1	1	1	1	1	1	1	1	1	1	1	1	1	1	1	1	1	1	1	1	1	1	376	sbp	bhatiguda	3	SECONDARY	45	40-59	chest pain due to accident	1	0	1	1	2	rural	0	No formal edu	1500	NA	1	1
1102	901	ngp	1	1	1	1	1	1	1	1	1	1	1	1	1	1	1	1	1	1	1	1	1	1	1	1	1	1	1	147	ngp	kamata	3	SECONDARY	45	40-59	chest pain by injury	1	0	1	1	2	rural	0	No formal edu	2500	NA	0	1
1103	902	ngp	1	1	1	1	1	1	1	1	1	1	1	1	1	1	1	1	1	1	1	1	1	1	1	1	1	1	1	195	ngp	N.R.PUR-79	3	SECONDARY	45	40-59	hand pain	0	1	1	2	2	rural	1	primary	4000	NA	1	1
1104	903	ctc	1	1	1	1	1	1	1	1	1	1	1	1	1	1	1	1	1	1	1	1	1	1	1	1	1	1	1	157	ctc	makarba sahi	3	SECONDARY	45	40-59	pain in hip joint	1	1	1	0	0	urban	2	secondary	3000	NA	0	0
1105	904	ctc	1	1	0	1	1	0	1	1	1	1	1	1	1	1	1	1	1	1	1	1	1	1	1	1	1	1	1	133	ctc	kathagolasahi	3	SECONDARY	45	40-59	joint pain	1	0	1	2	0	urban	0	No formal edu	2000	NA	0	1
1106	905	ctc	1	1	1	1	1	1	1	1	1	1	1	1	1	1	1	1	1	1	1	1	1	1	1	1	1	1	1	203	ctc	jhanjhirmangala	3	SECONDARY	45	40-59	joint pain	0	0	1	2	0	urban	1	primary	4000	NA	1	1
1107	906	sbp	0	1	1	1	1	1	1	1	1	1	1	1	1	1	1	1	1	1	1	1	1	1	1	1	1	1	1	350	sbp	rengali	3	SECONDARY	45	40-59	hand broken	0	0	1	2	2	rural	0	No formal edu	1800	2	1	1
1108	907	sbp	1	1	1	1	1	1	1	1	1	1	1	1	1	1	1	1	1	1	1	1	1	1	1	1	1	1	1	415	sbp	chaudpada	3	SECONDARY	45	40-59	injury in shoulder	1	0	1	2	2	rural	1	primary	6400	NA	1	1
1109	908	ctc	1	1	1	1	1	1	1	1	1	1	1	1	1	1	1	1	1	1	1	1	1	1	1	1	1	1	1	37	ctc	kaliabu	3	SECONDARY	45	40-59	white spot in body	0	1	1	2	2	rural	2	secondary	4500	NA	1	1
1110	909	sbp	1	1	1	1	1	1	1	1	1	1	1	1	1	1	1	1	1	1	1	1	1	1	1	1	1	1	1	287	sbp	bhalupur	3	SECONDARY	45	40-59	dogbite	1	0	1	2	2	rural	1	primary	4000	NA	0	0
1111	910	sbp	1	0	1	1	1	1	1	1	1	1	1	1	1	1	1	1	1	1	1	1	1	1	1	1	1	1	1	132	sbp	bhatara	3	SECONDARY	45	40-59	diabetes	1	0	1	2	2	rural	3	grad	8000	NA	0	1
1112	911	ngp	1	1	1	1	1	1	1	1	1	1	1	1	1	1	1	1	1	1	1	1	1	1	1	1	1	1	1	112	ngp	karanjiaguda	3	SECONDARY	45	40-59	urinary tract infection	0	NA	1	0	2	rural	0	No formal edu	2000	NA	1	1
1113	912	sbp	1	1	1	1	0	1	1	1	1	1	1	1	1	1	1	1	1	1	1	1	1	1	1	1	1	1	1	59	sbp	jujomura	1	PRIMARY	45	40-59	backpain	0	0	1	0	0	urban	0	No formal edu	1000	6	1	1
1114	913	sbp	0	1	1	1	1	1	1	1	1	1	1	1	1	1	1	1	1	1	1	1	1	1	1	1	1	1	1	9	sbp	jujomura	1	PRIMARY	45	40-59	arthritis	1	0	1	2	2	rural	3	grad	1800	4	0	1
1120	914	ngp	1	1	1	1	1	1	1	1	1	1	1	1	1	1	1	1	1	1	1	1	1	1	1	0	1	1	1	77	ngp	potaraguda	1	PRIMARY	45	40-59	cold	1	0	1	2	2	rural	2	secondary	5000	NA	0	1
1121	915	ngp	1	1	1	1	1	1	1	1	1	1	1	1	1	1	0	1	1	1	1	1	1	1	1	1	1	1	1	23	ngp	papadahandi	1	PRIMARY	45	40-59	injury in finger	0	0	1	2	2	rural	0	No formal edu	4000	NA	1	0
1122	916	sbp	1	1	1	1	1	1	1	1	1	1	1	1	1	1	1	1	1	1	1	1	1	1	1	1	1	1	0	111	sbp	sargipali	1	PRIMARY	45	40-59	diarrhoea	0	0	1	2	2	rural	1	primary	5000	NA	1	0
1123	917	ngp	1	1	0	1	1	1	1	1	1	1	1	1	1	1	1	1	1	1	1	1	1	1	1	1	1	1	1	101	ngp	basini	1	PRIMARY	45	40-59	hypertension	0	0	1	1	2	rural	1	primary	3000	NA	1	1
1124	918	ngp	1	1	1	1	1	1	1	1	1	1	1	1	1	1	0	1	1	1	1	1	1	1	1	1	1	1	1	68	ngp	PPD	1	PRIMARY	45	40-59	injury in leg	0	0	1	2	2	rural	2	secondary	7000	NA	1	0
1125	919	ngp	1	1	1	1	1	1	1	1	1	1	1	1	1	1	1	1	1	1	1	1	1	1	1	1	1	1	1	58	ngp	ppd	1	PRIMARY	45	40-59	body pain	0	0	1	2	2	rural	0	No formal edu	3000	NA	1	1
1126	920	sbp	1	1	1	1	1	1	1	1	1	1	1	1	1	1	1	1	1	1	1	1	1	1	1	1	1	1	1	93	sbp	jujomura	1	PRIMARY	45	40-59	fever	1	0	1	1	2	rural	1	primary	1500	6	0	1
1127	921	ngp	1	1	1	1	1	1	1	1	1	1	1	1	1	1	1	1	1	1	1	1	1	1	1	1	1	1	1	89	ngp	PPD	1	PRIMARY	45	40-59	fever	1	0	1	2	2	rural	2	secondary	5000	NA	NA	0
1128	922	ngp	1	1	1	1	1	1	1	1	1	1	1	1	1	1	1	1	1	1	1	1	1	1	1	1	1	1	1	11	ngp	dabugam	1	PRIMARY	45	40-59	fever	1	0	1	1	2	rural	0	No formal edu	1500	NA	1	1
1129	923	sbp	1	1	1	1	1	1	1	1	1	1	1	1	1	1	1	1	1	1	1	1	1	1	1	1	1	1	1	60	sbp	babapali	1	PRIMARY	45	40-59	toothache	0	0	1	2	2	rural	1	primary	4000	NA	1	1
1131	924	ngp	1	1	1	1	1	1	1	1	1	1	1	1	1	1	1	1	1	1	1	1	1	1	1	1	1	1	1	116	ngp	PPD	1	PRIMARY	45	40-59	neck pain	0	0	1	2	2	rural	0	No formal edu	1800	NA	1	1
1132	925	ngp	1	1	1	1	1	1	1	1	1	1	1	1	1	1	1	1	1	1	1	1	1	1	1	1	1	1	1	52	ngp	cherachadraguda	1	PRIMARY	45	40-59	chest pain	0	0	1	1	2	rural	0	No formal edu	3000	5	1	1
1133	926	ngp	1	1	1	1	1	1	1	1	1	1	1	1	1	1	1	1	1	1	1	1	1	1	1	1	1	1	1	12	ngp	PPD	1	PRIMARY	45	40-59	chest pain	1	0	1	1	2	rural	0	No formal edu	3000	NA	0	1
1135	927	ngp	1	1	1	1	1	1	1	1	1	1	1	1	1	1	1	1	1	1	1	1	1	1	1	1	1	1	1	97	ngp	chandili	1	PRIMARY	45	40-59	cough	1	0	1	1	2	rural	0	No formal edu	5000	NA	0	0
1136	928	sbp	1	1	1	1	1	1	1	1	1	1	1	1	1	1	1	1	1	1	1	1	1	1	1	1	1	1	1	116	sbp	gurupali	1	PRIMARY	45	40-59	white spot in back	0	0	1	2	2	rural	1	primary	4500	NA	1	0
1137	929	ngp	1	1	1	1	1	1	1	1	1	1	1	1	1	1	1	1	1	1	1	1	1	1	1	1	1	1	1	14	ngp	bengalaguda	1	PRIMARY	45	40-59	dog bite	1	0	1	2	2	rural	NA	primary	3500	NA	1	1
1140	930	sbp	1	1	0	1	1	1	1	1	1	1	1	1	1	1	1	1	1	1	1	1	1	1	1	1	1	1	1	77	sbp	alighati	0	PRIMARY	45	40-59	vertigo	0	0	1	1	2	rural	2	secondary	5000	3	1	0
1142	931	ctc	1	1	0	1	1	1	1	1	1	1	1	1	1	1	1	1	1	1	1	1	1	1	1	1	1	1	1	46	ctc	padampur	0	PRIMARY	45	40-59	hypertension	0	0	1	2	2	rural	1	primary	8000	4	0	0
1143	932	ctc	1	1	1	0	1	1	1	1	1	1	1	1	1	1	1	1	1	1	1	1	1	1	1	1	1	1	1	20	ctc	padampur	0	PRIMARY	45	40-59	asthma	1	0	1	2	2	rural	1	primary	4500	NA	0	0
1144	933	sbp	0	1	1	1	1	1	1	1	1	1	1	1	1	1	1	1	1	1	1	1	1	1	1	1	1	1	1	13	sbp	dhanakhande	0	PRIMARY	45	40-59	arthritis	1	0	1	0	NA	urban	2	secondary	3000	NA	0	1
1145	934	ctc	1	1	1	1	1	1	1	1	1	1	1	1	1	1	0	1	1	1	1	1	1	1	1	1	1	1	1	67	ctc	padampur	0	PRIMARY	45	40-59	injury in finger	1	0	1	2	1	urban	2	secondary	5500	NA	1	0
1146	935	sbp	1	1	1	1	1	1	1	1	1	1	1	1	1	1	1	1	1	1	1	1	1	1	1	1	1	1	1	9	sbp	doupali	0	PRIMARY	45	40-59	bodyache	1	0	1	1	2	rural	1	primary	1500	5	1	1
1147	936	sbp	1	1	1	1	1	1	1	1	1	1	1	1	1	1	1	1	1	1	1	1	1	1	1	1	1	1	1	12	sbp	hatibari	0	PRIMARY	45	40-59	body pain	0	0	1	0	2	rural	2	secondary	1000	4	NA	1
1148	937	sbp	1	1	1	1	1	1	1	1	1	1	1	1	1	1	1	1	1	1	1	1	1	1	1	1	1	1	1	76	sbp	dungapal	0	PRIMARY	45	40-59	fever	0	0	1	0	2	rural	1	primary	5000	2	1	0
1150	938	sbp	1	1	1	1	1	1	1	1	1	1	1	1	1	1	1	1	1	1	1	1	1	1	1	1	1	1	1	37	sbp	bisalkhinda	0	PRIMARY	45	40-59	fever	1	0	1	1	2	rural	1	primary	3500	NA	0	1
1151	939	ngp	1	1	1	1	1	1	1	1	1	1	1	1	1	1	1	1	1	1	1	1	1	1	1	1	1	1	1	305	ngp	durgakhandi	0	PRIMARY	45	40-59	fever	1	0	1	0	2	rural	1	primary	3000	NA	1	1
1152	940	ctc	1	1	1	1	1	1	1	1	1	1	1	1	1	1	1	1	1	1	1	1	1	1	1	1	1	1	1	48	ctc	kajibazar	0	PRIMARY	45	40-59	fever	0	0	1	0	2	rural	0	No formal edu	2500	NA	1	1
1153	941	sbp	0	1	1	1	1	1	1	1	1	1	1	1	1	1	1	1	1	1	1	1	1	1	1	1	1	1	1	7	sbp	jamutal	0	PRIMARY	45	40-59	weakness/arthritis	0	0	1	1	2	rural	0	No formal edu	2300	3	1	0
1154	942	ctc	1	1	1	1	1	1	1	1	1	1	1	1	1	1	1	1	1	1	1	1	1	1	1	1	1	1	1	80	ctc	padampur	0	PRIMARY	45	40-59	wound in mouth	1	0	1	2	2	rural	1	primary	4000	NA	0	0
1156	943	ngp	1	1	1	1	1	1	1	1	1	1	1	1	1	1	1	1	1	1	1	1	1	1	1	1	1	1	1	65	ngp	sindhiguda	0	PRIMARY	45	40-59	chest pain	1	NA	1	2	2	rural	0	No formal edu	2000	NA	0	1
1157	944	sbp	1	1	1	1	1	1	1	1	1	1	1	1	1	1	1	1	1	1	1	1	1	1	1	1	1	1	1	76	sbp	takba	0	PRIMARY	45	40-59	hand pain	0	0	1	2	2	rural	0	No formal edu	3000	NA	1	1
1158	945	sbp	1	1	1	1	1	1	1	1	1	1	1	1	1	1	1	1	1	1	1	1	1	1	1	1	1	1	1	57	sbp	takba	0	PRIMARY	45	40-59	leg pain	0	0	1	0	2	rural	1	primary	3000	NA	1	1
1159	946	sbp	1	1	1	1	1	1	1	1	1	1	1	1	1	1	1	1	1	1	1	1	1	1	1	1	1	1	1	27	sbp	sunapali	0	PRIMARY	45	40-59	leg pain	0	1	1	2	2	rural	1	primary	3500	NA	1	0
1160	947	ngp	1	1	1	1	1	1	1	1	1	1	1	1	1	1	1	1	1	1	1	1	1	1	1	1	1	1	1	75	ngp	maidalpur	0	PRIMARY	45	40-59	knee pain	1	0	1	2	2	rural	NA	primary	3000	NA	0	1
1161	948	sbp	1	1	0	1	1	1	1	1	1	1	1	1	1	1	1	1	1	1	1	1	1	1	1	1	1	1	1	75	sbp	dungapal	0	PRIMARY	45	40-59	headache/hypertension	0	0	1	1	2	rural	0	No formal edu	4500	3	1	0
1163	949	sbp	1	1	1	1	1	1	1	1	1	1	1	1	1	1	1	1	1	1	1	1	1	1	1	1	1	1	1	29	sbp	takba	0	PRIMARY	45	40-59	cold	1	0	1	0	2	rural	2	secondary	4000	NA	0	0
1164	950	ngp	1	1	1	1	1	1	1	1	1	1	1	1	1	1	1	1	1	1	1	1	1	1	1	1	1	1	1	59	ngp	tuligha	0	PRIMARY	45	40-59	cough	1	0	1	1	2	rural	NA	primary	4000	NA	0	1
1166	951	sbp	1	1	1	1	1	1	1	1	1	1	1	1	1	1	1	1	1	1	1	1	1	1	1	0	1	1	1	256	sbp	burla	4	TERTIARY	44	40-59	scabies	1	1	1	2	0	urban	1	primary	5000	5	1	0
1167	952	ctc	1	1	1	1	1	1	1	1	1	1	1	1	1	1	1	1	1	1	1	1	1	0	1	1	1	1	1	12	ctc	ctc	4	TERTIARY	44	40-59	malaria	0	0	1	1	0	urban	1	primary	5000	4	1	0
1168	953	ctc	1	1	1	1	1	1	1	1	1	1	1	1	1	1	1	1	1	1	1	1	1	0	1	1	1	1	1	12	ctc	ctc	4	TERTIARY	44	40-59	malaria	0	0	1	1	0	urban	1	primary	5000	4	1	0
1169	954	sbp	1	1	1	1	1	1	1	1	1	1	1	1	1	1	0	1	1	1	1	1	1	1	1	1	1	1	1	128	sbp	satalama	4	TERTIARY	44	40-59	hand injury	1	0	1	2	2	rural	1	primary	5000	4	0	1
1170	955	sbp	1	1	1	1	1	1	1	1	1	1	1	1	1	1	1	1	1	1	1	1	1	1	1	1	1	1	1	NA	sbp	Nuapada	4	TERTIARY	44	40-59	fever	0	0	1	2	2	rural	0	No formal edu	3500	NA	1	1
1171	956	sbp	1	1	1	1	1	1	1	1	1	1	1	1	1	1	1	1	1	1	1	1	1	1	1	1	1	1	1	154	sbp	burla	4	TERTIARY	44	40-59	fever	0	1	1	2	0	urban	1	primary	5000	6	1	0
1172	957	sbp	1	1	1	1	1	1	1	1	1	1	1	1	1	1	1	1	1	1	1	1	1	0	1	1	1	1	1	327	sbp	SBP	3	SECONDARY	44	40-59	malaria	1	0	1	0	0	urban	2	secondary	5000	5	1	0
1173	958	ngp	1	1	1	1	1	1	1	1	1	1	1	1	1	1	1	1	1	1	1	1	1	1	1	0	1	1	1	150	ngp	N.G.PUR	3	SECONDARY	44	40-59	skin infection	0	0	1	1	2	rural	0	No formal edu	2500	NA	1	1
1174	959	ngp	1	1	1	1	1	1	1	1	1	1	1	1	1	1	1	1	1	1	1	1	1	1	1	1	1	1	1	78	ngp	biniguda	3	SECONDARY	44	40-59	body pain	1	0	1	1	2	rural	1	primary	4000	NA	1	0
1175	960	sbp	1	1	1	1	1	1	1	1	1	1	1	1	1	1	1	1	1	1	1	1	1	1	1	1	1	1	1	187	sbp	sambalpur	3	SECONDARY	44	40-59	cold and fever	1	1	1	2	2	rural	2	secondary	5000	NA	0	1
1176	961	ctc	1	1	1	1	1	1	1	1	1	1	1	1	1	1	1	1	1	1	1	1	1	1	1	1	1	1	1	216	ctc	nayabazar	3	SECONDARY	44	40-59	abdominal pain	0	0	1	2	0	urban	2	secondary	5000	NA	1	0
1177	962	ctc	1	1	1	1	1	1	1	1	1	1	1	1	1	1	1	1	1	1	1	1	1	1	1	1	1	1	1	87	ctc	CDA sec7	3	SECONDARY	44	40-59	pain in lower abdomen	1	0	1	2	0	urban	2	secondary	6000	NA	0	0
1178	963	sbp	1	1	1	1	1	1	1	1	1	1	1	1	1	1	1	1	1	1	1	1	1	1	1	1	1	1	1	366	sbp	tangorpalli	3	SECONDARY	44	40-59	abdominalpain	1	0	1	2	2	rural	1	primary	3000	NA	0	0
1179	964	sbp	1	1	1	1	1	1	1	1	1	1	1	1	1	1	1	1	1	1	1	1	1	1	1	1	1	1	1	24	sbp	khumbarapada	3	SECONDARY	44	40-59	chest pain	1	1	1	2	2	rural	0	No formal edu	3000	NA	0	0
1180	965	ctc	1	1	1	1	1	1	1	1	1	1	1	1	1	1	1	1	1	1	1	1	1	1	1	1	1	1	1	104	ctc	rajabagicha	3	SECONDARY	44	40-59	pain in shoulder joint	1	0	1	0	0	urban	0	No formal edu	3500	NA	0	1
1181	966	ngp	0	1	1	1	1	1	1	1	1	1	1	1	1	1	1	1	1	1	1	1	1	1	1	1	1	1	1	53	ngp	manigaon	1	PRIMARY	44	40-59	artnritis	1	0	1	1	NA	urban	2	secondary	4000	7	0	1
1184	967	sbp	1	1	1	1	1	1	1	1	1	1	1	1	1	1	1	1	1	1	1	1	1	1	1	1	1	1	1	60	sbp	udamal	1	PRIMARY	44	40-59	fever	1	0	1	1	2	rural	2	secondary	1500	6	0	1
1185	968	sbp	1	1	1	1	1	1	1	1	1	1	1	1	1	1	1	1	1	1	1	1	1	1	1	1	1	1	1	3	sbp	hatibari	1	PRIMARY	44	40-59	weakness	0	0	1	0	2	rural	2	secondary	1000	5	1	1
1186	969	sbp	1	1	1	1	1	1	1	1	1	1	1	1	1	1	1	1	1	1	1	1	1	1	1	1	1	1	1	65	sbp	bhasiguda	1	PRIMARY	44	40-59	mouthache	0	0	1	2	2	rural	2	secondary	3500	5	1	0
1187	970	sbp	1	1	1	1	1	1	1	1	1	1	1	1	1	1	1	1	1	1	1	1	1	1	1	1	1	1	1	8	sbp	doupali	0	PRIMARY	44	40-59	fever	0	0	1	1	2	rural	2	secondary	2400	5	NA	1
1188	971	sbp	1	1	1	1	1	1	1	1	1	1	1	1	1	1	1	1	1	1	1	1	1	1	1	1	1	1	1	66	sbp	sunapali	0	PRIMARY	44	40-59	abdominal pain	1	1	1	2	2	rural	1	primary	4000	NA	0	0
1189	972	sbp	1	1	1	1	1	1	1	1	1	1	1	1	1	1	0	1	1	1	1	1	1	1	1	1	1	1	1	146	sbp	burla	4	TERTIARY	43	40-59	leg injury	1	0	1	2	0	urban	1	primary	6000	4	0	0
1190	973	ctc	1	0	1	1	1	1	1	1	1	1	1	1	1	1	1	1	1	1	1	1	1	1	1	1	1	1	1	128	ctc	paradip	4	TERTIARY	43	40-59	diabetes	0	0	1	2	0	urban	1	primary	5000	5	0	0
1191	974	ctc	1	0	1	1	1	1	1	1	1	1	1	1	1	1	1	1	1	1	1	1	1	1	1	1	1	1	1	128	ctc	paradip	4	TERTIARY	43	40-59	diabetes	0	0	1	2	0	urban	1	primary	5000	5	0	0
1192	975	ctc	1	1	1	1	1	0	1	1	1	1	1	1	1	1	1	1	1	1	1	1	1	1	1	1	1	1	1	238	ctc	mundali	4	TERTIARY	43	40-59	acidity	1	0	1	2	2	rural	1	primary	5000	6	1	0
1193	976	ctc	1	1	1	1	1	0	1	1	1	1	1	1	1	1	1	1	1	1	1	1	1	1	1	1	1	1	1	238	ctc	mundali	4	TERTIARY	43	40-59	acidity	1	0	1	2	2	rural	1	primary	5000	6	1	0
1194	977	sbp	1	1	1	1	1	1	1	1	1	1	1	1	1	1	1	1	1	1	1	1	1	1	1	1	1	1	1	20	sbp	bargarh	4	TERTIARY	43	40-59	fever	1	0	1	2	0	urban	1	primary	5000	5	0	0
1195	978	sbp	1	1	1	1	1	1	1	1	1	1	1	1	1	1	1	1	1	1	1	1	1	1	1	1	1	1	1	4	sbp	burla	4	TERTIARY	43	40-59	fever	1	1	1	2	0	urban	1	primary	1000	5	0	1
1197	979	sbp	1	0	1	1	1	1	1	1	1	1	1	1	1	1	1	1	1	1	1	1	1	1	1	1	1	1	1	102	sbp	SBP	3	SECONDARY	43	40-59	diabetes	1	0	1	2	0	urban	1	primary	7000	NA	0	1
1198	980	sbp	1	1	0	1	1	1	1	1	1	1	1	1	1	1	1	1	1	1	1	1	1	1	1	1	1	1	1	142	sbp	sarjuguda	3	SECONDARY	43	40-59	headreeling	1	0	1	0	2	rural	2	secondary	4000	NA	0	0
1199	981	sbp	1	1	1	1	0	1	1	1	1	1	1	1	1	1	1	1	1	1	1	1	1	1	1	1	1	1	1	83	sbp	balpur	3	SECONDARY	43	40-59	backache	0	0	1	2	2	rural	1	primary	6000	NA	1	1
1200	982	ngp	1	1	1	1	1	1	1	1	1	1	1	1	1	1	1	1	1	1	1	1	1	1	1	1	1	1	1	211	ngp	sindiguda	3	SECONDARY	43	40-59	fever	1	0	1	1	2	rural	NA	primary	4000	NA	0	1
1201	983	sbp	1	1	1	1	1	1	1	1	1	1	1	1	1	1	1	1	1	1	1	1	1	1	1	1	1	1	1	246	sbp	hasanipada	3	SECONDARY	43	40-59	tooth ache	1	0	1	2	0	urban	2	secondary	5000	NA	0	0
1202	984	sbp	1	1	1	1	1	1	1	1	1	1	1	1	1	1	1	1	1	1	1	1	1	1	1	1	1	1	1	213	sbp	ainthapalai	3	SECONDARY	43	40-59	jawpain	1	0	1	2	2	rural	1	primary	3600	NA	0	0
1203	985	sbp	1	1	1	1	1	1	1	1	1	1	1	1	1	1	1	1	1	1	1	1	1	1	1	1	1	1	1	37	sbp	chaliabalicha	3	SECONDARY	43	40-59	leg pain	1	0	1	2	2	rural	2	secondary	4000	NA	0	0
1204	986	ngp	1	1	1	1	1	1	1	1	1	1	1	1	1	1	1	1	1	1	1	1	1	1	1	1	1	1	1	465	ngp	paharguda	3	SECONDARY	43	40-59	headache	1	0	1	1	2	rural	0	No formal edu	3800	NA	0	1
1205	987	ctc	1	1	1	1	1	1	1	1	1	1	1	1	1	1	1	1	1	1	1	1	1	1	1	1	1	1	1	75	ctc	buxi bazar	3	SECONDARY	43	40-59	neurological problem of hena	1	0	1	2	0	urban	0	No formal edu	3000	NA	0	0
1211	988	ngp	1	1	1	1	1	0	1	1	1	1	1	1	1	1	1	1	1	1	1	1	1	1	1	1	1	1	1	72	ngp	dabugaon	1	PRIMARY	43	40-59	vomiting	1	0	1	2	2	rural	1	primary	4000	5	0	0
1212	989	ngp	1	1	1	1	1	1	1	1	1	1	1	1	1	1	1	1	1	1	1	1	1	1	1	1	1	1	1	90	ngp	dabugaon	1	PRIMARY	43	40-59	fever	1	0	1	2	2	rural	1	primary	5000	5	0	0
1214	990	sbp	1	1	0	1	1	1	1	1	1	1	1	1	1	1	1	1	1	1	1	1	1	1	1	1	1	1	1	42	sbp	dhanakhande	0	PRIMARY	43	40-59	hypertension	1	0	1	1	2	rural	2	secondary	3500	NA	0	0
1215	991	sbp	1	1	1	1	1	1	1	1	1	1	1	1	1	1	1	1	1	1	1	1	1	1	1	1	1	1	1	60	sbp	ladabira	0	PRIMARY	43	40-59	fever	1	0	1	1	2	rural	2	secondary	2000	2	0	1
1218	992	sbp	1	1	1	1	1	1	1	1	1	1	1	1	1	1	1	1	1	1	1	1	1	1	1	1	1	1	1	72	sbp	dhanakhande	0	PRIMARY	43	40-59	cold	0	0	1	2	2	rural	3	grad	5000	NA	1	0
1219	993	ngp	1	1	1	1	1	1	1	1	1	1	1	1	1	1	1	1	1	1	1	1	1	1	1	1	1	1	0	27	ngp	baliaguda	1	PRIMARY	42	40-59	diarrheal disease	0	0	1	1	2	rural	1	primary	2500	NA	1	1
1220	994	sbp	1	1	1	1	1	1	1	1	1	1	1	1	1	1	1	1	1	1	1	1	1	1	1	0	1	1	1	216	sbp	ctc	4	TERTIARY	42	40-59	skin disease	1	0	1	2	2	rural	1	primary	4000	NA	0	0
1221	995	ctc	1	1	1	1	1	1	1	1	1	1	1	1	1	1	1	1	1	1	1	1	1	1	1	1	1	1	0	42	ctc	diwana bazar	4	TERTIARY	42	40-59	diarrhoeal disease	0	0	1	2	0	urban	0	No formal edu	4000	NA	1	0
1222	996	ctc	1	1	1	1	1	1	1	1	1	1	1	1	1	1	1	1	1	1	1	1	1	1	1	1	1	1	0	42	ctc	diwana bazar	4	TERTIARY	42	40-59	diarrhoeal disease	0	0	1	2	0	urban	0	No formal edu	4000	NA	1	0
1223	997	ctc	1	1	1	1	1	1	1	1	1	1	1	1	1	1	1	1	1	1	1	1	1	1	1	0	1	1	1	164	ctc	rajabagicha	4	TERTIARY	42	40-59	skin disease	0	0	1	2	0	urban	2	secondary	1200	NA	0	0
1224	998	ctc	1	1	1	1	1	1	1	1	1	1	1	1	1	1	1	1	1	1	1	1	1	1	1	0	1	1	1	164	ctc	rajabagicha	4	TERTIARY	42	40-59	skin disease	0	0	1	2	0	urban	2	secondary	1200	NA	0	0
1225	999	sbp	1	1	1	1	1	1	1	1	1	1	1	1	1	1	1	1	1	1	1	1	1	1	1	0	1	1	1	201	sbp	khetrajpur	4	TERTIARY	42	40-59	skin disease	1	0	1	1	0	urban	1	primary	4000	NA	1	1
1226	1000	ctc	1	1	0	1	1	1	1	1	1	1	1	1	1	1	1	1	1	1	1	1	1	1	1	1	1	1	1	177	ctc	kendrapada	4	TERTIARY	42	40-59	hypertension	1	0	1	2	2	rural	1	primary	1800	NA	0	1
1227	1001	ctc	1	1	0	1	1	1	1	1	1	1	1	1	1	1	1	1	1	1	1	1	1	1	1	1	1	1	1	177	ctc	kendrapada	4	TERTIARY	42	40-59	hypertension	1	0	1	2	2	rural	1	primary	1800	NA	0	1
1228	1002	ctc	1	1	1	1	1	1	1	1	1	1	1	1	1	1	1	1	1	1	1	1	1	1	1	1	1	1	1	61	ctc	jaipur	4	TERTIARY	42	40-59	abdominal pain	1	0	1	2	NA	urban	2	secondary	6000	NA	1	0
1229	1003	ctc	1	1	1	1	1	1	1	1	1	1	1	1	1	1	1	1	1	1	1	1	1	1	1	1	1	1	1	61	ctc	jaipur	4	TERTIARY	42	40-59	abdominal pain	1	0	1	2	NA	urban	2	secondary	6000	NA	1	0
1230	1004	sbp	1	1	1	1	1	1	1	1	1	1	1	1	1	1	1	1	1	1	1	1	1	1	1	1	1	1	1	80	sbp	bolangiri	4	TERTIARY	42	40-59	abdominal pain	1	0	1	2	2	rural	3	grad	8000	NA	1	0
1231	1005	sbp	1	1	1	1	1	1	1	1	1	1	1	1	1	1	1	1	1	1	1	1	1	1	1	1	1	1	1	86	sbp	narendrapur	4	TERTIARY	42	40-59	abdominal pain	0	0	1	1	2	rural	0	No formal edu	4000	NA	1	1
1233	1006	ctc	1	1	1	1	1	1	1	1	1	1	1	1	1	1	1	1	1	1	1	1	1	1	1	1	1	1	1	54	ctc	bhadrak	4	TERTIARY	42	40-59	chest pain	0	0	1	0	2	rural	0	No formal edu	2500	NA	1	1
1234	1007	ctc	1	1	1	1	1	1	1	1	1	1	1	1	1	1	1	1	1	1	1	1	1	1	1	1	1	1	1	54	ctc	bhadrak	4	TERTIARY	42	40-59	chest pain	0	0	1	0	2	rural	0	No formal edu	2500	NA	1	1
1235	1008	ctc	1	1	1	1	1	1	1	1	1	1	1	1	1	1	1	1	1	1	1	1	1	1	1	1	1	1	1	197	ctc	jhanjirimangala	4	TERTIARY	42	40-59	chest pain	1	0	1	2	0	urban	2	secondary	6000	NA	1	0
1236	1009	ctc	1	1	1	1	1	1	1	1	1	1	1	1	1	1	1	1	1	1	1	1	1	1	1	1	1	1	1	188	ctc	mayurbhanj	4	TERTIARY	42	40-59	head injury	1	0	1	2	2	rural	0	No formal edu	1800	NA	0	1
1237	1010	ctc	1	1	1	1	1	1	1	1	1	1	1	1	1	1	1	1	1	1	1	1	1	1	1	1	1	1	1	188	ctc	mayurbhanj	4	TERTIARY	42	40-59	head injury	1	0	1	2	2	rural	0	No formal edu	1800	NA	0	1
1238	1011	ctc	1	1	1	1	1	1	1	1	1	1	1	1	1	1	1	1	1	1	1	1	1	1	1	0	1	1	1	79	ctc	ctc	4	TERTIARY	42	40-59	skin disease	0	0	1	2	0	urban	1	primary	6000	NA	1	0
1239	1012	ctc	1	1	1	1	1	1	1	1	1	1	1	1	1	1	1	1	1	1	1	1	1	1	1	0	1	1	1	79	ctc	ctc	4	TERTIARY	42	40-59	skin disease	0	0	1	2	0	urban	1	primary	6000	NA	1	0
1240	1013	ngp	1	1	1	1	1	1	1	1	1	1	1	1	1	1	0	1	1	1	1	1	1	1	1	1	1	1	1	129	ngp	sindhiguda	3	SECONDARY	42	40-59	leg injury	1	0	1	1	2	rural	2	secondary	8000	NA	NA	0
1241	1014	ctc	1	1	1	1	0	1	1	1	1	1	1	1	1	1	0	1	1	1	1	1	1	1	1	1	1	1	1	272	ctc	alam bazar	3	SECONDARY	42	40-59	leg injury	1	0	1	2	0	urban	2	secondary	3000	NA	0	0
1242	1015	ctc	1	1	0	1	1	1	1	1	1	1	1	1	1	1	1	1	1	1	1	1	1	1	1	1	1	1	1	280	ctc	bamphi sahi	3	SECONDARY	42	40-59	hypertension	1	0	1	2	0	urban	2	secondary	6000	NA	1	0
1243	1016	sbp	1	1	0	1	1	1	1	1	1	1	1	1	1	1	1	1	1	1	1	1	1	1	1	1	1	1	1	53	sbp	motiguda	3	SECONDARY	42	40-59	hypertension	0	0	1	2	2	rural	0	No formal edu	3500	NA	1	1
1244	1017	ctc	1	1	1	1	1	0	1	1	1	1	1	1	1	1	1	1	1	1	1	1	1	1	1	1	1	1	1	291	ctc	college square	3	SECONDARY	42	40-59	headache	1	0	1	2	0	urban	0	No formal edu	2000	NA	1	1
1245	1018	ctc	1	1	0	1	1	1	1	1	1	1	1	1	1	1	1	1	1	1	1	1	1	1	1	1	1	1	1	200	ctc	mansinghpatna	3	SECONDARY	42	40-59	hypertension	1	0	1	2	0	urban	2	secondary	5000	NA	NA	0
1246	1019	ctc	1	1	0	1	1	1	1	1	1	1	1	1	1	1	1	1	1	1	1	1	1	1	1	1	1	1	1	43	ctc	banka bazar	3	SECONDARY	42	40-59	hypertension	1	0	1	2	0	urban	3	grad	6000	NA	0	1
1247	1020	ctc	1	1	0	1	1	1	1	1	1	1	1	1	1	1	1	1	1	1	1	1	1	1	1	1	1	1	1	211	ctc	rajabagicha	3	SECONDARY	42	40-59	hypertension	1	0	1	0	0	urban	0	No formal edu	3200	NA	0	1
1248	1021	ngp	1	1	0	1	1	1	1	1	1	1	1	1	1	1	1	1	1	1	1	1	1	1	1	1	1	1	1	346	ngp	sindhiguda	3	SECONDARY	42	40-59	hypertension	1	0	1	1	2	rural	NA	primary	2500	NA	0	1
1249	1022	ctc	1	1	1	1	1	1	1	1	1	1	1	1	1	1	1	1	1	1	1	1	1	1	1	1	1	1	1	100	ctc	buxi bazar	3	SECONDARY	42	40-59	fever	0	1	1	0	0	urban	1	primary	3500	NA	1	0
1250	1023	sbp	1	1	1	1	1	1	1	1	1	1	1	1	1	1	1	1	1	1	1	1	1	1	1	1	1	1	1	384	sbp	maneswar	3	SECONDARY	42	40-59	foot pain	0	0	1	2	2	rural	1	primary	3000	NA	1	1
1251	1024	sbp	1	1	1	1	1	1	1	1	1	1	1	1	1	1	1	1	1	1	1	1	1	1	1	1	1	1	1	390	sbp	bandhapada	3	SECONDARY	42	40-59	abdominal pain	1	0	1	2	2	rural	1	primary	3000	NA	NA	1
1252	1025	ngp	1	1	1	1	1	1	1	1	1	1	1	1	1	1	1	1	1	1	1	1	1	1	1	1	1	1	1	375	ngp	kamata	3	SECONDARY	42	40-59	abdominal pain	1	0	1	2	2	rural	NA	primary	2600	NA	0	1
1253	1026	ctc	1	1	1	1	1	1	1	1	1	1	1	1	1	1	1	1	1	1	1	1	1	1	1	1	1	1	1	56	ctc	kazibazar	3	SECONDARY	42	40-59	abdominal pain	0	1	3	0	0	urban	0	No formal edu	2000	NA	1	0
1254	1027	sbp	1	1	1	1	1	1	1	1	1	1	1	1	1	1	1	1	1	1	1	1	1	1	1	1	1	1	1	228	sbp	modipada	3	SECONDARY	42	40-59	abdominalpain	1	0	1	0	2	rural	1	primary	2000	NA	0	0
1255	1028	sbp	1	1	1	1	1	1	1	1	1	1	1	1	1	1	1	1	1	1	1	1	1	1	1	1	1	1	1	372	sbp	kendughati	3	SECONDARY	42	40-59	abdominalpain	1	0	1	1	2	rural	0	No formal edu	2000	NA	0	1
1256	1029	ctc	1	1	1	1	1	1	1	1	1	1	1	1	1	1	1	1	1	1	1	1	1	1	1	1	1	1	1	193	ctc	sutahat	3	SECONDARY	42	40-59	abdominal pain	1	0	1	1	0	urban	2	secondary	1500	NA	0	1
1257	1030	sbp	1	1	1	1	1	1	1	1	1	1	1	1	1	1	1	1	1	1	1	1	1	1	1	1	1	1	1	204	sbp	khetrajpur	3	SECONDARY	42	40-59	constipation	1	0	1	2	2	rural	1	primary	3500	NA	0	0
1258	1031	sbp	1	1	1	1	1	1	1	1	1	1	1	1	1	1	1	1	1	1	1	1	1	1	1	1	1	1	1	140	sbp	kishor nagar	3	SECONDARY	42	40-59	fever	1	0	1	2	2	rural	2	secondary	5000	NA	0	1
1259	1032	ctc	1	1	1	1	1	1	1	1	1	1	1	1	1	1	1	1	1	1	1	1	1	1	1	1	1	1	1	140	ctc	kathagola sahi	3	SECONDARY	42	40-59	jaundice	0	0	1	0	0	urban	0	No formal edu	4000	NA	1	1
1260	1033	ctc	1	1	1	1	1	1	1	1	1	1	1	1	1	1	1	1	1	1	1	1	1	1	1	1	1	1	1	60	ctc	buxi bazar	3	SECONDARY	42	40-59	bleeding gum	1	0	1	2	0	urban	1	primary	4000	NA	0	1
1261	1034	ctc	1	1	1	1	1	1	1	1	1	1	1	1	1	1	1	1	1	1	1	1	1	1	1	1	1	1	1	72	ctc	dargha bazar	3	SECONDARY	42	40-59	wound in mouth	1	0	1	2	0	urban	1	primary	4000	NA	0	1
1262	1035	ctc	1	1	1	1	1	1	1	1	1	1	1	1	1	1	1	1	1	1	1	1	1	1	1	1	1	1	1	66	ctc	kazi bazar	3	SECONDARY	42	40-59	wound in mouth	1	0	1	2	0	urban	2	secondary	10000	NA	0	0
1263	1036	ctc	1	1	1	1	1	1	1	1	1	1	1	1	1	1	1	1	1	1	1	1	1	1	1	1	1	1	1	94	ctc	baxibazar	3	SECONDARY	42	40-59	appendicitis	1	0	1	2	0	urban	0	No formal edu	4000	NA	0	0
1264	1037	ngp	1	1	1	1	1	1	1	1	1	1	1	1	1	1	1	1	1	1	1	1	1	1	1	1	1	1	1	398	ngp	NABARANGPUR	3	SECONDARY	42	40-59	earache	1	0	1	2	0	urban	0	No formal edu	1800	NA	0	1
1265	1038	sbp	1	1	1	1	1	1	1	1	1	1	1	1	1	1	1	1	1	1	1	1	1	1	1	1	1	1	1	470	sbp	ballabpur	3	SECONDARY	42	40-59	hand pain	1	0	1	2	2	rural	2	secondary	5000	5	0	0
1266	1039	ctc	1	1	1	1	1	1	1	1	1	1	1	1	1	1	1	1	1	1	1	1	1	1	1	1	1	1	1	88	ctc	meria bazar	3	SECONDARY	42	40-59	neurological problem	0	1	1	0	0	urban	0	No formal edu	3000	NA	1	0
1267	1040	sbp	1	1	1	1	1	1	1	1	1	1	1	1	1	0	1	1	1	1	1	1	1	1	1	1	1	1	1	94	sbp	ghahirapal	1	PRIMARY	42	40-59	jaundice	1	0	0	0	2	rural	2	secondary	5000	7	1	0
1268	1041	sbp	1	1	1	1	1	1	1	1	1	1	1	1	1	1	1	1	1	1	1	1	1	1	1	1	1	1	0	80	sbp	hatibari	1	PRIMARY	42	40-59	diarrhoea	1	1	1	2	2	rural	2	secondary	5000	4	0	0
1269	1042	ctc	1	1	0	1	1	1	1	1	1	1	1	1	1	1	1	1	1	1	1	1	1	1	1	1	1	1	1	117	ctc	bateswar	1	PRIMARY	42	40-59	hypertension	1	0	1	2	2	rural	2	secondary	6000	NA	1	1
1270	1043	sbp	1	1	1	1	1	1	1	1	1	1	1	1	1	1	0	1	1	1	1	1	1	1	1	1	1	1	1	21	sbp	salatigada	1	PRIMARY	42	40-59	injury	0	0	1	1	2	rural	2	secondary	4500	NA	1	1
1271	1044	sbp	1	1	1	1	1	1	1	1	1	1	1	1	1	1	1	1	1	1	1	1	1	1	1	1	1	1	1	15	sbp	tareikeu	1	PRIMARY	42	40-59	body ache	1	0	1	1	2	rural	2	secondary	5000	NA	0	1
1274	1045	sbp	1	1	1	1	1	1	1	1	1	1	1	1	1	1	1	1	1	1	1	1	1	1	1	1	1	1	1	117	sbp	bhoipali	1	PRIMARY	42	40-59	fever	1	0	1	0	2	rural	1	primary	3200	4	0	1
1276	1046	ngp	1	1	1	1	1	1	1	1	1	1	1	1	1	1	1	1	1	1	1	1	1	1	1	1	1	1	1	76	ngp	PPD	1	PRIMARY	42	40-59	fever	1	0	0	0	2	rural	2	secondary	5000	NA	0	0
1277	1047	sbp	1	1	1	1	1	1	1	1	1	1	1	1	1	1	1	1	1	1	1	1	1	1	1	1	1	1	1	52	sbp	dangapal	1	PRIMARY	42	40-59	eye pain	0	NA	0	1	2	rural	2	secondary	2500	6	1	1
1278	1048	ngp	1	1	1	1	1	1	1	1	1	1	1	1	1	1	1	1	1	1	1	1	1	1	1	1	1	1	1	19	ngp	papadahandi	1	PRIMARY	42	40-59	chest pain	1	0	1	2	2	rural	1	primary	7000	NA	1	0
1279	1049	ngp	1	1	1	1	1	1	1	1	1	1	1	1	1	1	1	1	1	1	1	1	1	1	1	1	1	1	1	59	ngp	palasaguda	1	PRIMARY	42	40-59	chest pain	1	0	1	0	2	rural	0	No formal edu	3000	NA	0	1
1284	1050	ngp	1	1	1	1	1	1	1	1	1	1	1	1	1	1	0	1	1	1	1	1	1	1	1	1	1	1	1	69	ngp	maidalpur	0	PRIMARY	42	40-59	burn	0	0	1	0	2	rural	0	No formal edu	2500	NA	1	1
1285	1051	sbp	1	1	1	1	1	1	1	1	1	1	1	1	1	1	1	1	1	1	1	1	1	1	1	1	1	1	1	31	sbp	saharbahal	0	PRIMARY	42	40-59	fever	0	0	1	1	2	rural	0	No formal edu	2400	8	1	1
1287	1052	sbp	1	1	1	1	1	1	1	1	1	1	1	1	1	1	1	1	1	1	1	1	1	1	1	1	1	1	1	43	sbp	hatibari	0	PRIMARY	42	40-59	fever	0	0	1	1	2	rural	1	primary	2400	5	1	1
1288	1053	sbp	1	1	1	1	1	1	1	1	1	1	1	1	1	1	1	1	1	1	1	1	1	1	1	1	1	1	1	48	sbp	sunapali	0	PRIMARY	42	40-59	severe weakness	0	1	1	2	2	rural	1	primary	3000	NA	1	0
1289	1054	sbp	1	1	1	1	1	1	1	1	1	1	1	1	1	1	1	1	1	1	1	1	1	1	1	1	1	1	1	39	sbp	barli	0	PRIMARY	42	40-59	constipation	1	0	1	0	2	rural	2	secondary	1500	NA	0	1
1290	1055	sbp	1	1	1	1	1	1	1	1	1	1	1	1	1	1	1	1	1	1	1	1	1	1	1	1	1	1	1	43	sbp	thakurguda	0	PRIMARY	42	40-59	jaundice	1	0	1	1	2	rural	0	No formal edu	3500	NA	1	1
1291	1056	sbp	1	1	1	1	1	1	1	1	1	1	1	1	1	1	1	1	1	1	1	1	1	1	1	1	1	1	1	45	sbp	gardabakotra	0	PRIMARY	42	40-59	earache	1	0	1	1	NA	urban	NA	primary	2500	NA	0	1
1292	1057	ctc	1	0	0	1	1	0	1	1	1	1	1	1	1	1	1	1	1	1	1	1	1	1	1	1	1	1	1	50	ctc	madhyaga	0	PRIMARY	42	40-59	ear ache	0	1	1	0	2	rural	0	No formal edu	2000	NA	0	0
1293	1058	ngp	1	1	1	1	1	1	1	1	1	1	1	1	1	1	1	1	1	1	1	1	1	1	1	1	1	1	1	53	ngp	maidalpur	0	PRIMARY	42	40-59	chest pain	0	0	1	0	2	rural	0	No formal edu	5000	NA	1	1
1294	1059	ctc	1	1	1	1	1	1	1	1	1	1	1	1	1	1	1	1	1	1	1	1	1	1	1	1	1	1	1	70	ctc	padampur	0	PRIMARY	42	40-59	pain in ankle joint	0	0	1	0	2	rural	1	primary	2500	NA	1	1
1295	1060	ngp	1	1	1	1	1	1	1	1	1	1	1	1	1	1	1	1	1	1	1	1	1	1	1	1	1	1	1	44	ngp	madalpur	0	PRIMARY	42	40-59	discomfort in chest	0	0	1	0	2	rural	0	No formal edu	3000	NA	1	1
1296	1061	ctc	1	1	1	1	1	1	1	1	1	1	1	1	1	1	1	1	1	1	1	0	1	1	1	1	1	1	1	7	ctc	banki	4	TERTIARY	41	40-59	tuberculosis	1	0	1	0	2	rural	2	secondary	3200	6	0	1
1297	1062	ctc	1	1	1	1	1	1	1	1	1	1	1	1	1	1	1	1	1	1	1	0	1	1	1	1	1	1	1	7	ctc	banki	4	TERTIARY	41	40-59	tuberculosis	1	0	1	0	2	rural	2	secondary	2500	6	0	1
1298	1063	sbp	1	0	1	1	1	1	1	1	1	1	1	1	1	1	1	1	1	1	1	1	1	1	1	1	1	1	1	18	sbp	burla	4	TERTIARY	41	40-59	diabetets	0	0	1	2	0	urban	1	primary	1800	3	1	1
1299	1064	sbp	1	1	1	1	1	1	1	1	1	1	1	1	1	1	1	1	0	1	1	1	1	1	1	1	1	1	1	77	sbp	sanhanda	4	TERTIARY	41	40-59	kidney problem	0	0	1	2	2	rural	1	primary	5000	NA	1	0
1300	1065	ctc	1	1	1	1	1	1	1	1	1	1	1	1	1	1	0	1	1	1	1	1	1	1	1	1	1	1	1	77	ctc	buxi bazar	4	TERTIARY	41	40-59	injury to leg	1	1	1	2	0	urban	1	primary	5000	NA	0	0
1301	1066	ctc	1	1	1	1	1	1	1	1	1	1	1	1	1	1	0	1	1	1	1	1	1	1	1	1	1	1	1	77	ctc	buxi bazar	4	TERTIARY	41	40-59	injury to leg	1	1	1	2	0	urban	1	primary	5000	NA	0	0
1302	1067	sbp	1	1	1	1	1	0	1	1	1	1	1	1	1	1	1	1	1	1	1	1	1	1	1	1	1	1	1	181	sbp	burla	4	TERTIARY	41	40-59	acid peptic disease	1	0	1	2	0	urban	NA	primary	5000	NA	1	0
1303	1068	ctc	1	1	1	1	1	1	1	1	1	1	1	1	1	1	1	1	1	1	1	1	1	1	1	1	1	1	1	NA	ctc	ctc	4	TERTIARY	41	40-59	abdominal pain	0	0	1	2	2	rural	2	secondary	1800	NA	1	1
1304	1069	ctc	1	1	1	1	1	1	1	1	1	1	1	1	1	1	1	1	1	1	1	1	1	1	1	1	1	1	1	NA	ctc	ctc	4	TERTIARY	41	40-59	abdominal pain	0	0	1	2	2	rural	2	secondary	1800	NA	1	1
1305	1070	sbp	1	1	1	1	1	1	1	1	1	1	1	1	1	1	1	1	1	1	1	1	1	1	1	1	1	1	1	NA	sbp	Burla	4	TERTIARY	41	40-59	Chest pain	0	0	1	2	2	rural	2	secondary	5000	NA	1	0
1307	1071	sbp	1	1	1	1	1	1	1	1	1	1	1	1	1	1	1	1	1	1	1	1	1	1	1	1	1	1	0	334	sbp	SBP	3	SECONDARY	41	40-59	diarrhoea	1	0	1	2	0	urban	3	grad	5000	8	0	0
1308	1072	sbp	1	1	0	1	1	1	1	1	1	1	1	1	1	1	1	1	1	1	1	1	1	1	1	1	1	1	1	119	sbp	SBP	3	SECONDARY	41	40-59	hypertension	1	0	1	2	0	urban	3	grad	12000	NA	0	0
1309	1073	ctc	0	1	1	1	1	1	1	1	1	1	1	1	1	1	1	1	1	1	1	1	1	1	1	1	1	1	1	242	ctc	jhanjhirmangala	3	SECONDARY	41	40-59	athritis	0	0	1	2	0	urban	1	primary	4000	NA	1	0
1310	1074	ctc	1	0	1	1	1	0	1	1	1	1	1	1	1	1	1	1	1	1	1	1	1	1	1	1	1	1	1	125	ctc	darghabazar	3	SECONDARY	41	40-59	diabetes	0	0	1	2	0	urban	1	primary	4000	NA	1	1
1311	1075	ngp	1	1	1	1	1	1	1	1	1	1	1	1	1	1	1	1	1	1	1	1	1	1	1	1	1	1	0	215	ngp	paharguda	3	SECONDARY	41	40-59	diarrheal disease	1	0	1	2	2	rural	NA	primary	7000	NA	0	0
1312	1076	sbp	1	1	1	1	1	1	1	1	1	1	1	1	1	1	1	1	1	1	1	1	1	1	1	1	1	1	1	387	sbp	kukudaghai	3	SECONDARY	41	40-59	fever	1	0	1	2	2	rural	NA	primary	2500	NA	0	1
1313	1077	sbp	1	1	1	1	1	1	1	1	1	1	1	1	1	1	1	1	1	1	1	1	1	1	1	1	1	1	1	339	sbp	ANDRABATI	3	SECONDARY	41	40-59	swelling of ankle	1	0	1	2	2	rural	0	No formal edu	1500	NA	0	1
1314	1078	sbp	1	1	1	1	1	1	1	1	1	1	1	1	1	1	1	1	1	1	1	1	1	1	1	1	1	1	1	336	sbp	antasoni	3	SECONDARY	41	40-59	abdominal pain	0	0	1	1	2	rural	0	No formal edu	1200	NA	1	1
1315	1079	sbp	1	1	1	1	1	1	1	1	1	1	1	1	1	1	1	1	1	1	1	1	1	1	1	1	1	1	1	378	sbp	antasol	3	SECONDARY	41	40-59	constipation	1	0	1	2	2	rural	0	No formal edu	1500	NA	0	1
1316	1080	sbp	1	1	1	1	1	1	1	1	1	1	1	1	1	1	1	1	1	1	1	1	1	1	1	1	1	1	1	214	sbp	ainthapalai	3	SECONDARY	41	40-59	legpain	1	0	1	2	2	rural	1	primary	2800	NA	0	0
1317	1081	sbp	1	1	1	1	1	1	1	1	1	1	1	1	1	1	1	1	1	1	1	1	1	1	1	1	1	1	1	30	sbp	bharakanta	3	SECONDARY	41	40-59	cold	1	0	1	2	NA	urban	1	primary	3000	NA	1	0
1319	1082	sbp	1	1	1	1	1	1	1	1	1	1	1	1	1	1	1	1	1	1	1	1	1	1	1	0	1	1	1	44	sbp	jujomura	1	PRIMARY	41	40-59	skin	1	0	0	1	2	rural	1	primary	4500	4	0	0
1320	1083	ngp	1	0	0	1	1	1	1	1	1	1	1	1	1	1	1	1	1	1	1	1	1	1	1	1	1	1	1	232	ngp	challongoda	1	PRIMARY	41	40-59	diabetes	0	0	1	2	2	rural	NA	primary	5000	4	1	0
1321	1084	sbp	1	1	1	1	1	1	1	1	1	1	1	1	1	1	1	1	1	1	1	1	1	1	1	1	1	1	0	77	sbp	jujomura	1	PRIMARY	41	40-59	diarrhoea	1	0	1	2	2	rural	3	grad	1500	3	NA	1
1322	1085	ctc	1	1	1	1	1	0	1	1	1	1	1	1	1	1	1	1	1	1	1	1	1	1	1	1	1	1	1	114	ctc	nischantakoli	1	PRIMARY	41	40-59	gastritis	0	1	1	0	2	rural	0	No formal edu	2000	NA	1	1
1324	1086	sbp	1	1	1	1	1	1	1	1	1	1	1	1	1	1	1	1	1	1	1	1	1	1	1	1	1	1	1	45	sbp	dhamara	1	PRIMARY	41	40-59	fever	0	0	1	1	2	rural	1	primary	2400	5	1	1
1325	1087	sbp	1	1	1	1	1	1	1	1	1	1	1	1	1	1	1	1	1	1	1	1	1	1	1	1	1	1	1	50	sbp	jujomura	1	PRIMARY	41	40-59	fever	1	0	1	1	2	rural	1	primary	5000	5	1	0
1326	1088	sbp	1	1	1	1	1	1	1	1	1	1	1	1	1	1	1	1	1	1	1	1	1	1	1	1	1	1	1	19	sbp	bagdapal	1	PRIMARY	41	40-59	fever	1	0	1	1	2	rural	1	primary	1500	5	1	1
1328	1089	sbp	1	1	1	1	1	1	1	1	1	1	1	1	1	1	1	1	1	1	1	1	1	1	1	1	1	1	1	71	sbp	dangapal	0	PRIMARY	41	40-59	fever	0	0	1	2	2	rural	1	primary	5000	5	1	0
1329	1090	sbp	1	1	1	1	1	1	1	1	1	1	1	1	1	1	1	1	1	1	1	1	1	1	1	1	1	1	1	42	sbp	fuljhar	0	PRIMARY	41	40-59	fever	0	0	1	1	2	rural	1	primary	2400	NA	1	1
1330	1091	ctc	1	1	1	1	1	1	1	1	1	1	1	1	1	1	1	1	1	1	1	1	1	1	1	1	1	1	1	75	ctc	pirabazar	0	PRIMARY	41	40-59	abdominal pain	0	1	3	0	2	rural	0	No formal edu	2500	NA	1	1
1331	1092	ctc	1	1	1	1	1	0	1	1	1	1	1	1	1	1	1	1	1	1	1	1	1	1	1	1	1	1	1	36	ctc	padampur	0	PRIMARY	41	40-59	wound in mouth	1	0	1	2	2	rural	0	No formal edu	4500	NA	1	1
1332	1093	ctc	1	1	1	1	0	1	1	1	1	1	1	1	1	1	1	1	1	1	1	1	1	1	1	1	1	1	1	189	ctc	nayagarh	4	TERTIARY	40	40-59	backache	0	0	1	2	2	rural	1	primary	3000	NA	1	1
1333	1094	ctc	1	1	1	1	0	1	1	1	1	1	1	1	1	1	1	1	1	1	1	1	1	1	1	1	1	1	1	189	ctc	nayagarh	4	TERTIARY	40	40-59	backache	0	0	1	2	2	rural	1	primary	3000	NA	1	1
1334	1095	sbp	1	1	1	1	1	1	1	1	1	1	1	1	1	1	0	1	1	1	1	1	1	1	1	1	1	1	1	72	sbp	dhanakauda	4	TERTIARY	40	40-59	finger injury	1	0	1	2	2	rural	1	primary	5000	NA	0	0
1335	1096	sbp	1	1	0	1	1	1	1	1	1	1	1	1	1	1	1	1	1	1	1	1	1	1	1	1	1	1	1	71	sbp	kuchinda	4	TERTIARY	40	40-59	hypertension	1	0	1	1	2	rural	2	secondary	6000	NA	0	1
1336	1097	ctc	1	0	1	1	1	1	1	1	1	1	1	1	1	1	1	1	1	1	1	1	1	1	1	1	1	1	1	131	ctc	narasinghpur	4	TERTIARY	40	40-59	diabetes	1	1	1	2	2	rural	1	primary	1000	5	1	1
1337	1098	ctc	1	0	1	1	1	1	1	1	1	1	1	1	1	1	1	1	1	1	1	1	1	1	1	1	1	1	1	131	ctc	narasinghpur	4	TERTIARY	40	40-59	diabetes	1	1	1	2	2	rural	1	primary	1000	5	1	1
1338	1099	sbp	1	1	1	1	1	1	1	1	1	1	1	1	1	1	1	1	1	1	1	1	1	1	1	1	1	0	1	254	sbp	atabira	4	TERTIARY	40	40-59	gynecological problem	0	1	1	2	2	rural	1	primary	5000	5	1	0
1339	1100	sbp	1	1	0	1	1	1	1	1	1	1	1	1	1	1	1	1	1	1	1	1	1	1	1	1	1	1	1	197	sbp	karkapatana	4	TERTIARY	40	40-59	hypertension	0	0	1	0	2	rural	1	primary	4600	NA	1	0
1340	1101	ctc	1	1	1	1	1	1	1	1	1	1	1	1	1	1	1	1	1	1	1	1	1	1	1	1	1	1	1	176	ctc	buxi bazar	4	TERTIARY	40	40-59	swelling of both legs	0	0	1	0	0	urban	NA	primary	8000	NA	0	0
1341	1102	ctc	1	1	1	1	1	1	1	1	1	1	1	1	1	1	1	1	1	1	1	1	1	1	1	1	1	1	1	176	ctc	buxi bazar	4	TERTIARY	40	40-59	swelling of both legs	0	0	1	0	0	urban	NA	primary	8000	NA	0	0
1342	1103	sbp	1	1	1	1	1	1	1	1	1	1	1	1	1	1	0	1	1	1	1	1	1	1	1	1	1	1	1	140	sbp	hirakud	4	TERTIARY	40	40-59	hand injury	1	0	1	0	0	urban	1	primary	5000	8	0	0
1343	1104	ctc	1	1	1	1	1	1	1	1	1	1	1	1	1	0	1	1	1	1	1	1	1	1	1	1	1	1	1	124	ctc	ctc	4	TERTIARY	40	40-59	hepatitis b	1	0	1	2	0	urban	2	secondary	5000	6	0	0
1344	1105	ctc	1	1	1	1	1	1	1	1	1	1	1	1	1	0	1	1	1	1	1	1	1	1	1	1	1	1	1	124	ctc	ctc	4	TERTIARY	40	40-59	hepatitis b	1	0	1	2	0	urban	2	secondary	5000	6	0	0
1345	1106	ctc	1	1	1	1	1	1	1	1	1	1	1	1	1	1	1	1	1	1	1	1	1	1	1	1	1	1	1	132	ctc	mundali	4	TERTIARY	40	40-59	malaria	1	0	1	0	2	rural	1	primary	2500	5	0	1
1346	1107	ctc	1	1	1	1	1	1	1	1	1	1	1	1	1	1	1	1	1	1	1	1	1	1	1	1	1	1	1	132	ctc	mundali	4	TERTIARY	40	40-59	malaria	1	0	1	0	2	rural	1	primary	2500	5	0	1
1349	1108	ctc	1	1	1	1	1	1	1	1	1	1	1	1	1	1	1	1	1	1	1	1	1	1	1	1	1	1	1	236	ctc	jenapur	4	TERTIARY	40	40-59	fever	1	0	1	0	2	rural	0	No formal edu	2500	NA	0	1
1350	1109	ctc	1	1	1	1	1	1	1	1	1	1	1	1	1	1	1	1	1	1	1	1	1	1	1	1	1	1	1	236	ctc	jenapur	4	TERTIARY	40	40-59	fever	1	0	1	0	2	rural	0	No formal edu	2500	NA	0	1
1351	1110	sbp	1	1	1	1	1	1	1	1	1	1	1	1	1	1	1	1	1	1	1	1	1	1	1	1	1	1	1	249	sbp	rengali	4	TERTIARY	40	40-59	fever	1	0	1	2	2	rural	1	primary	5000	6	0	0
1352	1111	sbp	1	1	1	1	1	1	1	1	1	1	1	1	1	1	1	1	1	1	1	1	1	1	1	1	1	1	1	NA	sbp	Mohurpai	4	TERTIARY	40	40-59	weakness	1	0	1	0	2	rural	2	secondary	2500	NA	0	1
1353	1112	sbp	1	1	1	1	1	1	1	1	1	1	1	1	1	1	1	1	1	1	1	1	1	1	1	1	1	1	1	NA	sbp	Bhawanipatna	4	TERTIARY	40	40-59	swelling abdomen	1	0	1	2	NA	urban	0	No formal edu	5000	NA	1	0
1354	1113	ctc	1	1	1	1	1	1	1	1	1	1	1	1	1	1	1	1	1	1	1	1	1	1	1	1	1	1	1	172	ctc	tinikonia bagicha	4	TERTIARY	40	40-59	chest pain	0	1	1	2	0	urban	0	No formal edu	4000	NA	NA	0
1355	1114	ctc	1	1	1	1	1	1	1	1	1	1	1	1	1	1	1	1	1	1	1	1	1	1	1	1	1	1	1	172	ctc	tinikonia bagicha	4	TERTIARY	40	40-59	chest pain	0	1	1	2	0	urban	0	No formal edu	4000	NA	NA	0
1356	1115	sbp	1	1	1	1	1	1	1	1	1	1	1	1	1	1	1	1	1	1	1	1	1	1	1	1	1	1	1	68	sbp	deogarh	4	TERTIARY	40	40-59	abdominal pain	1	0	1	2	0	urban	3	grad	10000	NA	0	0
1358	1116	ctc	1	1	1	1	1	1	1	1	1	1	1	1	1	1	1	1	1	1	1	1	1	1	1	1	1	1	1	231	ctc	baranga	4	TERTIARY	40	40-59	liver problem	0	0	1	0	NA	urban	0	No formal edu	1000	5	1	1
1359	1117	ctc	1	1	1	1	1	1	1	1	1	1	1	1	1	1	1	1	1	1	1	1	1	1	1	1	1	1	1	231	ctc	baranga	4	TERTIARY	40	40-59	liver problem	0	0	1	0	NA	urban	0	No formal edu	1000	5	1	1
1360	1118	sbp	1	1	1	1	1	1	1	1	1	1	1	1	1	1	1	1	1	1	1	1	1	1	1	1	1	1	1	NA	sbp	Kamalapabak	4	TERTIARY	40	40-59	chest pain	0	0	1	1	2	rural	0	No formal edu	2200	NA	1	1
1361	1119	sbp	1	1	1	1	1	1	1	1	1	1	1	1	1	1	1	1	1	1	1	1	1	1	1	1	1	1	1	188	sbp	kankahinda	4	TERTIARY	40	40-59	hand pain	0	0	1	1	NA	urban	0	No formal edu	4000	NA	1	0
1362	1120	sbp	1	1	1	1	1	1	1	1	1	1	1	1	1	1	1	1	1	1	1	1	1	1	1	1	1	1	1	199	sbp	silaki	4	TERTIARY	40	40-59	leg pain	1	0	1	0	2	rural	1	primary	7000	NA	0	0
1363	1121	ctc	1	1	1	1	1	1	1	1	1	1	1	1	1	1	1	1	1	1	1	1	1	1	1	1	1	1	1	21	ctc	sautahat	4	TERTIARY	40	40-59	wrist joint dislocation	0	0	1	2	0	urban	1	primary	7000	NA	1	0
1364	1122	ctc	1	1	1	1	1	1	1	1	1	1	1	1	1	1	1	1	1	1	1	1	1	1	1	1	1	1	1	186	ctc	odia bazar	4	TERTIARY	40	40-59	headache	0	1	1	2	0	urban	NA	primary	5000	NA	1	0
1365	1123	ctc	1	1	1	1	1	1	1	1	1	1	1	1	1	1	1	1	1	1	1	1	1	1	1	1	1	1	1	186	ctc	odia bazar	4	TERTIARY	40	40-59	headache	0	1	1	2	0	urban	NA	primary	5000	NA	1	0
1366	1124	sbp	1	1	1	1	1	1	1	1	1	1	1	1	1	1	1	1	1	1	1	1	1	1	1	1	1	1	1	NA	sbp	Burla	4	TERTIARY	40	40-59	Headache,weakness	0	0	1	0	0	urban	2	secondary	1000	NA	1	1
1367	1125	sbp	1	1	1	1	1	1	1	1	1	1	1	1	1	1	1	1	1	1	1	1	1	1	1	1	1	1	1	206	sbp	goubahali	4	TERTIARY	40	40-59	right leg paralysed bsed	1	0	1	2	2	rural	3	grad	6000	NA	0	0
1368	1126	sbp	1	1	1	1	1	1	1	1	1	1	1	1	1	1	1	1	1	1	1	1	1	1	1	1	1	1	1	NA	sbp	Nuapada	4	TERTIARY	40	40-59	head injury	1	0	1	1	2	rural	1	primary	2200	NA	0	0
1372	1127	sbp	1	1	0	1	1	1	1	1	1	1	1	1	1	1	1	1	1	1	1	1	1	1	1	1	1	1	1	453	sbp	debeipali	3	SECONDARY	40	40-59	weakness/hypertension	0	0	1	1	2	rural	1	primary	2400	5	1	1
1373	1128	sbp	1	1	1	1	1	1	1	1	1	1	1	1	1	1	0	1	1	1	1	1	1	1	1	1	1	1	1	323	sbp	ranabapur	3	SECONDARY	40	40-59	head injury	1	0	1	0	2	rural	1	primary	5000	4	0	1
1374	1129	ctc	1	1	1	1	0	1	1	1	1	1	1	1	1	1	1	1	1	1	1	1	1	1	1	1	1	1	1	168	ctc	bamphisahi	3	SECONDARY	40	40-59	backache	1	0	1	2	0	urban	NA	primary	3000	NA	0	1
1375	1130	sbp	1	1	1	1	1	1	1	1	1	1	1	1	1	1	0	1	1	1	1	1	1	1	1	1	1	1	1	139	sbp	urdhi	3	SECONDARY	40	40-59	burn injury	0	NA	1	1	NA	urban	1	primary	7500	NA	1	1
1376	1131	ngp	1	1	1	1	1	1	1	1	1	1	1	1	1	1	1	1	1	1	1	0	1	1	1	1	1	1	1	306	ngp	dangriguda	3	SECONDARY	40	40-59	T.B	1	0	1	0	2	rural	1	primary	4500	NA	0	1
1377	1132	ngp	1	1	1	1	1	1	1	1	1	1	1	1	1	1	1	1	1	1	1	0	1	1	1	1	1	1	1	306	ngp	dangrigudi	3	SECONDARY	40	40-59	tuberculosis	1	0	1	0	2	rural	1	primary	4500	NA	0	1
1378	1133	ngp	1	1	1	1	1	1	1	1	1	1	1	1	1	1	1	1	1	1	1	0	1	1	1	1	1	1	1	306	ngp	dangrigudi	3	SECONDARY	40	40-59	tuberculosis	1	0	1	0	2	rural	1	primary	4500	NA	0	1
1379	1134	sbp	1	1	1	1	0	1	1	1	1	1	1	1	1	1	1	1	1	1	1	1	1	1	1	1	1	1	1	194	sbp	modipada	3	SECONDARY	40	40-59	backache	1	0	1	0	0	urban	0	No formal edu	3500	NA	0	0
1380	1135	ngp	1	1	1	1	1	1	1	1	1	1	1	1	1	1	0	1	1	1	1	1	1	1	1	1	1	1	1	312	ngp	koilaria	3	SECONDARY	40	40-59	finger injury	1	0	1	1	2	rural	0	No formal edu	3000	NA	1	1
1381	1136	ngp	1	1	1	1	1	1	1	1	1	1	1	1	1	1	0	1	1	1	1	1	1	1	1	1	1	1	1	312	ngp	koilaria	3	SECONDARY	40	40-59	finger injury	1	0	1	1	2	rural	0	No formal edu	3000	NA	1	1
1382	1137	ngp	1	1	0	1	1	1	1	1	1	1	1	1	1	1	1	1	1	1	1	1	1	1	1	1	1	1	1	316	ngp	dasharapada	3	SECONDARY	40	40-59	hypertension	1	0	1	0	2	rural	1	primary	4000	NA	0	1
1383	1138	ngp	1	1	0	1	1	1	1	1	1	1	1	1	1	1	1	1	1	1	1	1	1	1	1	1	1	1	1	316	ngp	dasarapada	3	SECONDARY	40	40-59	hypertension	1	0	1	0	2	rural	1	primary	4000	NA	0	1
1384	1139	ngp	1	1	0	1	1	1	1	1	1	1	1	1	1	1	1	1	1	1	1	1	1	1	1	1	1	1	1	316	ngp	dasarapada	3	SECONDARY	40	40-59	hypertension	1	0	1	0	2	rural	1	primary	4000	NA	0	1
1385	1140	sbp	1	1	0	1	1	1	1	1	1	1	1	1	1	1	1	1	1	1	1	1	1	1	1	1	1	1	1	279	sbp	cheruapada	3	SECONDARY	40	40-59	hypertension	1	0	1	2	2	rural	2	secondary	6000	NA	1	0
1386	1141	ngp	1	0	1	1	1	1	1	1	1	1	1	1	1	1	1	1	1	1	1	1	1	1	1	1	1	1	1	274	ngp	pakarguda	3	SECONDARY	40	40-59	diabetes	1	0	1	1	2	rural	NA	primary	1000	NA	1	1
1387	1142	sbp	1	1	1	1	1	0	1	1	1	1	1	1	1	1	1	1	1	1	1	1	1	1	1	1	1	1	1	416	sbp	indrabati	3	SECONDARY	40	40-59	gastritis	1	0	1	1	2	rural	0	No formal edu	2000	NA	0	1
1388	1143	ngp	1	0	1	1	1	1	1	1	1	1	1	1	1	1	1	1	1	1	1	1	1	1	1	1	1	1	1	274	ngp	pakraguda	3	SECONDARY	40	40-59	diabetes	1	0	1	1	2	rural	1	primary	1000	NA	1	1
1389	1144	ngp	1	0	1	1	1	1	1	1	1	1	1	1	1	1	1	1	1	1	1	1	1	1	1	1	1	1	1	274	ngp	pakraguda	3	SECONDARY	40	40-59	diabetes	1	0	1	1	2	rural	1	primary	1000	NA	1	1
1390	1145	sbp	1	1	0	1	1	1	1	1	1	1	1	1	1	1	1	1	1	1	1	1	1	1	1	1	1	1	1	5	sbp	cherupada	3	SECONDARY	40	40-59	hypertension	1	0	1	2	0	urban	2	secondary	4000	NA	NA	0
1391	1146	ngp	1	1	1	1	1	1	1	1	1	1	1	1	1	1	0	1	1	1	1	1	1	1	1	1	1	1	1	281	ngp	udiangaon	3	SECONDARY	40	40-59	leg injury	0	0	1	2	0	urban	NA	primary	3000	NA	1	0
1392	1147	sbp	1	1	0	1	1	1	1	1	1	1	1	1	1	1	1	1	1	1	1	1	1	1	1	1	1	1	1	74	sbp	sunapali	3	SECONDARY	40	40-59	hypertension	0	1	1	2	2	rural	0	No formal edu	4000	NA	1	1
1393	1148	sbp	1	1	1	1	0	1	1	1	1	1	1	1	1	1	1	1	1	1	1	1	1	1	1	1	1	1	1	413	sbp	khumundi	3	SECONDARY	40	40-59	chronic back ache	0	0	1	1	2	rural	0	No formal edu	4500	NA	NA	1
1394	1149	ngp	1	1	1	1	0	1	1	1	1	1	1	1	1	1	1	1	1	1	1	1	1	1	1	1	1	1	1	431	ngp	mukhiguda	3	SECONDARY	40	40-59	backache	0	0	1	0	2	rural	0	No formal edu	3000	NA	1	1
1395	1150	ctc	1	1	1	1	1	1	1	1	1	1	1	1	1	1	1	1	1	0	1	1	1	1	1	1	1	1	1	63	ctc	kazi bazar	3	SECONDARY	40	40-59	epilepsy	0	1	1	2	0	urban	0	No formal edu	7000	NA	1	0
1396	1151	ctc	0	1	1	1	1	1	1	1	1	1	1	1	1	1	1	1	1	1	1	1	1	1	1	1	1	1	1	248	ctc	mehendipur	3	SECONDARY	40	40-59	arthritis	1	1	1	2	0	urban	0	No formal edu	3000	NA	NA	1
1397	1152	sbp	1	1	1	1	1	1	1	1	1	1	1	1	1	1	1	1	1	1	1	1	1	1	1	1	1	0	1	320	sbp	SBP	3	SECONDARY	40	40-59	gyneacological problem	0	0	1	2	0	urban	1	primary	1800	4	1	1
1398	1153	ngp	1	1	1	1	1	1	1	1	1	1	1	1	1	1	0	1	1	1	1	1	1	1	1	1	1	1	1	188	ngp	khuntiaguda	3	SECONDARY	40	40-59	left hand injury	0	0	1	0	2	rural	1	primary	5000	NA	1	1
1399	1154	ngp	1	1	1	1	1	1	1	1	1	1	1	1	1	1	0	1	1	1	1	1	1	1	1	1	1	1	1	281	ngp	udiangaon	3	SECONDARY	40	40-59	leg injury	0	0	1	1	1	urban	2	secondary	3000	NA	1	0
1400	1155	ngp	1	1	1	1	1	1	1	1	1	1	1	1	1	1	0	1	1	1	1	1	1	1	1	1	1	1	1	281	ngp	udiangaon	3	SECONDARY	40	40-59	leg injury	0	0	1	1	1	urban	2	secondary	3000	NA	1	0
1401	1156	ctc	0	1	1	1	1	1	1	1	1	1	1	1	1	1	1	1	1	1	1	1	1	1	1	1	1	1	1	239	ctc	kanpur	3	SECONDARY	40	40-59	arthritis	0	1	1	2	0	urban	2	secondary	3000	NA	1	0
1402	1157	ngp	1	1	0	1	1	1	1	1	1	1	1	1	1	1	1	1	1	1	1	1	1	1	1	1	1	1	1	325	ngp	maghiguda	3	SECONDARY	40	40-59	hypertension	1	0	1	0	2	rural	1	primary	3000	NA	0	1
1403	1158	sbp	0	1	1	1	1	1	1	1	1	1	1	1	1	1	1	1	1	1	1	1	1	1	1	1	1	1	1	32	sbp	kahaguda	3	SECONDARY	40	40-59	joint pain	1	0	1	2	2	rural	0	No formal edu	2500	NA	1	1
1404	1159	ctc	1	1	1	1	1	1	1	1	1	1	1	1	1	1	0	1	1	1	1	1	1	1	1	1	1	1	1	25	ctc	telenga bazar	3	SECONDARY	40	40-59	injury in foot	1	0	1	0	0	urban	1	primary	3000	NA	0	1
1405	1160	ctc	1	1	1	1	1	1	1	1	1	1	1	1	1	1	1	1	1	1	1	1	1	1	1	1	1	1	0	258	ctc	mahandipur	3	SECONDARY	40	40-59	diarrheal disease	0	1	1	2	0	urban	0	No formal edu	3000	NA	1	0
1406	1161	ctc	0	1	1	1	1	1	1	1	1	1	1	1	1	1	1	1	1	1	1	1	1	1	1	1	1	1	1	306	ctc	haripur	3	SECONDARY	40	40-59	arthritis	0	0	1	2	0	urban	1	primary	10000	NA	1	0
1407	1162	sbp	1	1	1	1	1	1	1	1	1	1	1	1	1	1	1	1	1	1	1	1	1	1	1	1	1	1	1	349	sbp	rengali	3	SECONDARY	40	40-59	body pain	0	0	1	0	2	rural	0	No formal edu	5000	5	1	0
1408	1163	sbp	1	1	1	1	1	1	1	1	1	1	1	1	1	1	1	1	1	1	1	1	1	1	1	1	1	1	1	28	sbp	farm road	3	SECONDARY	40	40-59	body ache	1	0	1	2	2	rural	2	secondary	4000	NA	0	0
1409	1164	sbp	1	1	1	1	1	1	1	1	1	1	1	1	1	1	1	1	1	1	1	1	1	1	1	1	1	1	1	398	sbp	nuagali	3	SECONDARY	40	40-59	bodyache,headache	0	0	1	2	0	urban	0	No formal edu	3000	NA	1	0
1410	1165	ctc	1	1	1	1	1	1	1	1	1	1	1	1	1	1	1	1	1	1	1	1	1	1	1	1	1	1	1	327	ctc	kathagola sahi	3	SECONDARY	40	40-59	common cold	1	0	1	2	0	urban	3	grad	4000	NA	1	0
1411	1166	ngp	1	1	1	1	1	1	1	1	1	1	1	1	1	1	1	1	1	1	1	1	1	1	1	1	1	1	1	372	ngp	nuaguda	3	SECONDARY	40	40-59	fever	0	0	1	0	2	rural	NA	primary	1000	4	1	1
1412	1167	ngp	1	1	1	1	1	1	1	1	1	1	1	1	1	1	1	1	1	1	1	1	1	1	1	1	1	1	1	260	ngp	nuagada	3	SECONDARY	40	40-59	fever	1	0	1	2	2	rural	NA	primary	1800	7	NA	1
1413	1168	ctc	1	1	1	1	1	1	1	1	1	1	1	1	1	1	1	1	1	1	1	1	1	1	1	1	1	1	1	7	ctc	kafla bazar	3	SECONDARY	40	40-59	common cold	0	1	3	0	0	urban	0	No formal edu	2000	NA	NA	0
1414	1169	ngp	1	1	1	1	1	1	1	1	1	1	1	1	1	1	1	1	1	1	1	1	1	1	1	1	1	1	1	411	ngp	janiguda	3	SECONDARY	40	40-59	fever	1	0	1	1	NA	urban	NA	primary	4500	NA	0	1
1415	1170	ngp	1	1	1	1	1	1	1	1	1	1	1	1	1	1	1	1	1	1	1	1	1	1	1	1	1	1	1	286	ngp	kuniguda	3	SECONDARY	40	40-59	fever	1	0	1	2	2	rural	1	primary	5000	NA	1	1
1416	1171	ngp	1	1	1	1	1	1	1	1	1	1	1	1	1	1	1	1	1	1	1	1	1	1	1	1	1	1	1	286	ngp	kanjiguda	3	SECONDARY	40	40-59	fever	1	0	1	2	2	rural	1	primary	5000	NA	1	1
1417	1172	ngp	1	1	1	1	1	1	1	1	1	1	1	1	1	1	1	1	1	1	1	1	1	1	1	1	1	1	1	286	ngp	kanjiguda	3	SECONDARY	40	40-59	fever	1	0	1	2	2	rural	1	primary	5000	NA	1	1
1418	1173	ctc	1	1	1	1	1	1	1	1	1	1	1	1	1	1	1	1	1	1	1	1	1	1	1	1	1	1	1	276	ctc	pithapur	3	SECONDARY	40	40-59	fever	0	0	1	2	0	urban	1	primary	5000	NA	1	0
1419	1174	ngp	1	1	1	1	1	1	1	1	1	1	1	1	1	1	1	1	1	1	1	1	1	1	1	1	1	1	1	136	ngp	dhaniguda	3	SECONDARY	40	40-59	fever	1	0	1	2	2	rural	0	No formal edu	3000	NA	0	1
1420	1175	sbp	1	1	1	1	1	1	1	1	1	1	1	1	1	1	1	1	1	1	1	1	1	1	1	1	1	1	1	217	sbp	bahar	3	SECONDARY	40	40-59	fever	1	0	1	2	2	rural	2	secondary	4500	NA	0	0
1421	1176	sbp	1	1	1	1	1	1	1	1	1	1	1	1	1	1	1	1	1	1	1	1	1	1	1	1	1	1	1	281	sbp	athiapali	3	SECONDARY	40	40-59	fever	0	1	1	2	0	urban	1	primary	5000	NA	1	0
1422	1177	ctc	1	1	1	1	1	1	1	1	1	1	1	1	1	1	1	1	1	1	1	1	1	1	1	1	1	1	1	47	ctc	kazi bazar	3	SECONDARY	40	40-59	viral fever	0	0	1	0	0	urban	1	primary	5000	NA	1	0
1423	1178	ctc	1	1	1	1	1	1	1	1	1	1	1	1	1	1	1	1	1	1	1	1	1	1	1	1	1	1	1	117	ctc	nimasahi	3	SECONDARY	40	40-59	fever	0	1	1	2	0	urban	1	primary	8000	NA	1	0
1424	1179	ngp	1	1	1	1	1	1	1	1	1	1	1	1	1	1	1	1	1	1	1	1	1	1	1	1	1	1	1	260	ngp	nuagada	3	SECONDARY	40	40-59	fever	1	0	1	2	2	rural	1	primary	1800	7	1	1
1425	1180	ngp	1	1	1	1	1	1	1	1	1	1	1	1	1	1	1	1	1	1	1	1	1	1	1	1	1	1	1	260	ngp	nuagada	3	SECONDARY	40	40-59	fever	1	0	1	2	2	rural	1	primary	1800	7	1	1
1426	1181	ctc	1	1	1	1	1	1	1	1	1	0	1	1	1	1	1	1	1	1	1	1	1	1	1	1	1	1	1	107	ctc	rajendranagar	3	SECONDARY	40	40-59	fever	0	0	1	2	0	urban	0	No formal edu	2000	NA	1	1
1427	1182	ctc	1	1	1	1	1	1	1	1	1	1	1	1	1	1	1	1	1	1	1	1	1	1	1	1	1	1	1	162	ctc	kazibazar	3	SECONDARY	40	40-59	unconsious weakness	0	0	1	2	0	urban	2	secondary	4000	NA	1	0
1428	1183	sbp	1	1	1	1	1	1	1	1	1	1	1	1	1	1	1	1	1	1	1	1	1	1	1	1	1	1	1	404	sbp	khetripur	3	SECONDARY	40	40-59	weakness	0	0	1	0	2	rural	1	primary	4000	NA	1	0
1429	1184	ngp	1	1	1	1	1	1	1	1	1	1	1	1	1	1	1	1	1	1	1	1	1	1	1	1	1	1	1	468	ngp	madeiga	3	SECONDARY	40	40-59	anemia	1	0	1	2	2	rural	NA	primary	5000	NA	1	0
1430	1185	sbp	1	1	1	1	1	1	1	1	1	1	1	1	1	1	1	1	1	1	1	1	1	1	1	1	1	1	1	396	sbp	badabazar	3	SECONDARY	40	40-59	abdominal pain	1	0	1	2	2	rural	0	No formal edu	4000	NA	NA	0
1431	1186	sbp	1	1	1	1	1	1	1	1	1	1	1	1	1	1	1	1	1	1	1	1	1	1	1	1	1	1	1	128	sbp	jayantpur	3	SECONDARY	40	40-59	abdominal pain	1	0	1	1	2	rural	0	No formal edu	1500	NA	0	1
1432	1187	ctc	1	1	0	1	1	1	1	1	1	1	1	1	1	1	1	1	1	1	1	1	1	1	1	1	1	1	1	18	ctc	kazi bazar	3	SECONDARY	40	40-59	pain in abdomen	0	1	1	2	NA	urban	2	secondary	5000	NA	1	0
1433	1188	sbp	1	1	1	1	1	1	1	1	1	1	1	1	1	1	1	1	1	1	1	1	1	1	1	1	1	1	1	377	sbp	ainthapalli	3	SECONDARY	40	40-59	constipation	1	0	1	2	1	urban	0	No formal edu	2000	NA	0	0
1434	1189	sbp	1	1	1	1	1	1	1	1	1	1	1	1	1	1	1	1	1	1	1	1	1	1	1	1	1	1	1	299	sbp	gatimula	3	SECONDARY	40	40-59	jaundice	1	0	1	2	2	rural	1	primary	2600	NA	0	1
1435	1190	ctc	1	1	1	1	1	1	1	1	1	1	1	1	1	1	1	1	1	1	1	1	1	1	1	1	1	1	1	39	ctc	jajpur	3	SECONDARY	40	40-59	pain in inguinal region	1	0	1	2	0	urban	2	secondary	6000	NA	0	0
1436	1191	sbp	1	1	1	1	1	1	1	1	1	1	1	1	1	1	1	1	1	1	1	1	1	1	1	1	1	1	1	80	sbp	baipali	3	SECONDARY	40	40-59	eye pain	0	0	1	1	2	rural	0	No formal edu	3500	NA	1	0
1437	1192	ngp	1	1	1	1	1	1	1	1	1	1	1	1	1	1	1	1	1	1	1	1	1	1	1	1	1	1	1	89	ngp	nilakantguda	3	SECONDARY	40	40-59	eye pain	0	0	1	2	2	rural	2	secondary	5000	NA	1	0
1438	1193	ctc	1	1	1	1	1	1	1	1	1	1	1	1	1	1	1	1	1	1	1	1	1	1	1	1	1	1	1	270	ctc	bholapur	3	SECONDARY	40	40-59	chest pain	0	0	1	2	0	urban	1	primary	4000	NA	1	0
1439	1194	sbp	1	1	1	1	1	1	1	1	1	1	1	1	1	1	1	1	1	1	1	1	1	1	1	1	1	1	1	223	sbp	papali	3	SECONDARY	40	40-59	chestpain	1	0	1	1	2	rural	2	secondary	3200	NA	0	0
1440	1195	ngp	1	1	1	1	1	1	1	1	1	1	1	1	1	1	1	1	1	1	1	1	1	1	1	1	1	1	1	149	ngp	sindhiguda	3	SECONDARY	40	40-59	pain in right armk	1	0	1	1	2	rural	3	grad	4000	NA	NA	1
1441	1196	sbp	1	1	1	1	1	1	1	1	1	1	1	1	1	1	1	1	1	1	1	1	1	1	1	1	1	1	1	151	sbp	motijiran	3	SECONDARY	40	40-59	leg ache	1	1	1	2	2	rural	NA	primary	6000	NA	0	1
1442	1197	ngp	1	1	1	1	1	1	1	1	1	1	1	1	1	1	1	1	1	1	1	1	1	1	1	1	1	1	1	309	ngp	kodingaon	3	SECONDARY	40	40-59	leg pain	0	0	1	0	2	rural	1	primary	3000	NA	1	0
1443	1198	ngp	1	1	1	1	1	1	1	1	1	1	1	1	1	1	1	1	1	1	1	1	1	1	1	1	1	1	1	310	ngp	kodingaon	3	SECONDARY	40	40-59	leg pain	0	0	1	0	2	rural	1	primary	3000	NA	1	0
1444	1199	ngp	1	1	1	1	1	1	1	1	1	1	1	1	1	1	1	1	1	1	1	1	1	1	1	1	1	1	1	310	ngp	kodingaon	3	SECONDARY	40	40-59	leg pain	0	0	1	0	2	rural	1	primary	3000	NA	1	0
1445	1200	sbp	1	1	1	1	1	1	1	1	1	1	1	1	1	1	1	1	1	1	1	1	1	1	1	1	1	1	1	286	sbp	bargada	3	SECONDARY	40	40-59	leg injury	1	0	1	2	2	rural	3	grad	6000	NA	0	0
1446	1201	ngp	1	1	1	1	1	1	1	1	1	1	1	1	1	1	1	1	1	1	1	1	1	1	1	1	1	1	1	198	ngp	bandigaon	3	SECONDARY	40	40-59	headache	0	0	1	1	2	rural	0	No formal edu	3000	NA	1	1
1447	1202	ctc	1	1	0	1	1	1	1	1	1	1	1	1	1	1	1	1	1	1	1	1	1	1	1	1	1	1	1	259	ctc	mehendipur	3	SECONDARY	40	40-59	hypertension headache	1	1	1	2	0	urban	1	primary	4000	NA	0	0
1448	1203	ngp	1	1	1	1	1	1	1	1	1	1	1	1	1	1	1	1	1	1	1	1	1	1	1	1	1	1	1	81	ngp	N.R.PUR	3	SECONDARY	40	40-59	headache	1	0	1	2	2	rural	2	secondary	1800	NA	1	1
1449	1204	sbp	1	1	1	1	1	1	1	1	1	1	1	1	1	1	1	1	1	1	1	1	1	1	1	1	1	1	1	339	sbp	SBP	3	SECONDARY	40	40-59	cough	1	0	1	0	0	urban	3	grad	8000	4	0	0
1450	1205	sbp	1	1	1	1	1	1	1	1	1	1	1	1	1	1	1	1	1	1	1	1	1	1	1	1	1	1	1	348	sbp	SBP	3	SECONDARY	40	40-59	cough	0	0	1	2	0	urban	1	primary	5000	6	1	0
1451	1206	sbp	1	1	1	1	1	1	1	1	1	1	1	1	1	1	1	1	1	1	1	1	1	1	1	1	1	1	1	123	sbp	sambalpur	3	SECONDARY	40	40-59	cough	1	0	1	0	2	rural	1	primary	3200	NA	NA	0
1452	1207	sbp	1	1	1	1	1	1	1	1	1	1	1	1	1	1	1	1	1	1	1	1	1	1	1	1	1	1	1	401	sbp	badabazar	3	SECONDARY	40	40-59	cough, cold	0	0	1	2	0	urban	0	No formal edu	6000	NA	1	1
1453	1208	ctc	1	1	1	1	1	1	1	1	1	1	1	1	1	1	1	1	1	1	1	1	1	1	1	1	1	1	1	106	ctc	kathagola sahi	3	SECONDARY	40	40-59	burn of hand	0	0	1	2	0	urban	0	No formal edu	3000	NA	1	1
1454	1209	sbp	1	1	1	1	1	1	1	1	1	1	1	1	1	1	1	1	1	1	1	1	1	1	1	1	1	1	1	429	sbp	madhapur	3	SECONDARY	40	40-59	urineobstruction	1	0	1	2	2	rural	1	primary	3500	NA	0	1
1457	1210	sbp	1	1	1	1	0	1	1	1	1	1	1	1	1	1	1	1	1	1	1	1	1	1	1	1	1	1	1	82	sbp	jujomura	1	PRIMARY	40	40-59	backache	0	1	1	2	2	rural	2	secondary	5000	4	1	0
1461	1211	ngp	0	1	1	1	1	1	1	1	1	1	1	1	1	1	1	1	1	1	1	1	1	1	1	1	1	1	1	33	ngp	bankasangi	1	PRIMARY	40	40-59	arthritis	0	0	1	1	2	rural	0	No formal edu	3000	NA	1	1
1462	1212	ngp	0	1	1	1	1	1	1	1	1	1	1	1	1	1	1	1	1	1	1	1	1	1	1	1	1	1	1	30	ngp	bankasangi	1	PRIMARY	40	40-59	arthritis	0	0	1	1	2	rural	0	No formal edu	4000	NA	0	1
1463	1213	ngp	1	1	0	1	1	1	1	1	1	1	1	1	1	1	1	1	1	1	1	1	1	1	1	1	1	1	1	115	ngp	patri	1	PRIMARY	40	40-59	hypertension	0	0	1	2	2	rural	1	primary	3000	NA	0	0
1464	1214	sbp	1	1	0	1	1	1	1	1	1	1	1	1	1	1	1	1	1	1	1	1	1	1	1	1	1	1	1	53	sbp	pradhanpali	1	PRIMARY	40	40-59	hypertension	0	0	1	2	2	rural	1	primary	2000	NA	1	0
1466	1215	ngp	1	1	1	1	1	1	1	1	1	1	1	1	1	1	1	1	1	1	1	1	1	1	1	1	1	1	1	92	ngp	PPD	1	PRIMARY	40	40-59	body pain	1	0	1	2	2	rural	2	secondary	7000	NA	NA	0
1467	1216	ngp	1	1	1	1	1	1	1	1	1	1	1	1	1	1	1	1	1	1	1	1	1	1	1	1	1	1	1	82	ngp	dabugaon	1	PRIMARY	40	40-59	fever	1	0	1	2	2	rural	1	primary	1800	5	0	1
1469	1217	ngp	1	1	1	1	1	1	1	1	1	1	1	1	1	1	1	1	1	1	1	1	1	1	1	1	1	1	1	89	ngp	dabugaon	1	PRIMARY	40	40-59	fever	0	0	1	0	2	rural	1	primary	1000	4	1	1
1471	1218	sbp	1	1	1	1	1	1	1	1	1	1	1	1	1	1	1	1	1	1	1	1	1	1	1	1	1	1	1	120	sbp	paikmal	1	PRIMARY	40	40-59	fever	1	0	1	0	2	rural	0	No formal edu	3000	NA	1	1
1472	1219	sbp	1	1	1	1	1	1	1	1	1	1	1	1	1	1	1	1	1	1	1	1	1	1	1	1	1	1	1	6	sbp	sarediga	1	PRIMARY	40	40-59	fever	1	0	1	1	2	rural	1	primary	2500	NA	0	1
1473	1220	sbp	1	1	1	1	1	1	1	1	1	1	1	1	1	1	1	1	1	1	1	1	1	1	1	1	1	1	1	110	sbp	sasan	1	PRIMARY	40	40-59	fever	0	0	1	2	2	rural	1	primary	2800	NA	1	1
1474	1221	ngp	1	1	1	1	1	1	1	1	1	1	1	1	1	1	1	1	1	1	1	1	1	1	1	1	1	1	1	16	ngp	dabugam	1	PRIMARY	40	40-59	swelling in ankle joint	1	NA	1	2	2	rural	NA	primary	2000	NA	1	1
1475	1222	ngp	1	1	1	1	1	1	1	1	1	1	1	1	1	1	1	1	1	1	1	1	1	1	1	1	1	1	1	8	ngp	ppd	1	PRIMARY	40	40-59	abdominal pain	1	0	1	1	2	rural	1	primary	1500	NA	0	1
1476	1223	ctc	1	1	1	1	1	1	1	1	1	1	1	1	1	1	1	1	1	1	1	1	1	1	1	1	1	1	1	36	ctc	dashapur	1	PRIMARY	40	40-59	abdominal pain	0	0	1	1	2	rural	0	No formal edu	2200	8	1	1
1477	1224	sbp	1	1	1	1	1	1	1	1	1	1	1	1	1	1	1	1	1	1	1	1	1	1	1	1	1	1	1	24	sbp	katapani	1	PRIMARY	40	40-59	gastritis	1	0	1	2	2	rural	1	primary	4000	NA	0	1
1478	1225	sbp	1	1	1	1	1	1	1	1	1	1	1	1	1	1	1	1	1	1	1	1	1	1	1	1	1	1	1	20	sbp	talapada	1	PRIMARY	40	40-59	vomiting	1	0	1	1	2	rural	0	No formal edu	1200	NA	0	1
1479	1226	ngp	1	1	1	1	1	1	1	1	1	1	1	1	1	1	1	1	1	1	1	1	1	1	1	1	1	1	1	98	ngp	dabugaon	1	PRIMARY	40	40-59	ear pain	1	0	0	2	2	rural	1	primary	5000	4	1	0
1480	1227	sbp	1	1	1	1	1	1	1	1	1	1	1	1	1	1	1	1	1	1	1	1	1	1	1	1	1	1	1	30	sbp	andhari	1	PRIMARY	40	40-59	hand pain	0	0	1	2	2	rural	1	primary	1800	5	1	1
1481	1228	sbp	1	1	1	1	1	1	1	1	1	1	1	1	1	1	1	1	1	1	1	1	1	1	1	1	1	1	1	54	sbp	mahulimandi	1	PRIMARY	40	40-59	hipache	0	0	1	1	2	rural	2	secondary	4000	NA	1	1
1482	1229	sbp	1	1	1	1	1	1	1	1	1	1	1	1	1	1	1	1	1	1	1	1	1	1	1	1	1	1	1	30	sbp	kultarapali	1	PRIMARY	40	40-59	foot pain	0	0	1	0	2	rural	1	primary	3200	NA	1	1
1483	1230	sbp	1	1	1	1	1	1	1	1	1	1	1	1	1	1	1	1	1	1	1	1	1	1	1	1	1	1	1	3	sbp	sadasinga	1	PRIMARY	40	40-59	pain in elbow joint	0	0	1	0	2	rural	0	No formal edu	2000	NA	1	1
1491	1231	sbp	0	1	1	1	1	1	1	1	1	1	1	1	1	1	1	1	1	1	1	1	1	1	1	1	1	1	1	41	sbp	hatibari	0	PRIMARY	40	40-59	arthritis	0	0	1	2	2	rural	1	primary	5000	2	1	0
1498	1232	ctc	0	0	1	1	1	1	1	1	1	1	1	1	1	1	1	1	1	1	1	1	1	1	1	1	1	1	1	45	ctc	padampur	0	PRIMARY	40	40-59	joint pain	1	1	1	0	2	rural	2	secondary	4000	NA	0	1
1499	1233	ngp	1	1	0	1	1	1	1	1	1	1	1	1	1	1	1	1	1	1	1	1	1	1	1	1	1	1	1	77	ngp	pithaguda	0	PRIMARY	40	40-59	hypertension	0	0	1	2	2	rural	NA	primary	2500	NA	1	1
1500	1234	ctc	0	1	0	1	1	0	1	1	1	1	1	1	1	1	1	1	1	1	1	1	1	1	1	1	1	1	1	43	ctc	mahajanpur	0	PRIMARY	40	40-59	hypertension	0	0	1	2	2	rural	1	primary	5000	NA	1	0
1501	1235	ctc	1	1	1	1	0	0	1	1	1	1	1	1	1	1	1	1	1	1	1	1	1	1	1	1	1	1	1	38	ctc	padampur	0	PRIMARY	40	40-59	back ache	0	1	1	0	2	rural	1	primary	3000	NA	1	0
1502	1236	ctc	0	1	0	1	1	0	1	1	1	1	1	1	1	1	1	1	1	1	1	1	1	1	1	1	1	1	1	53	ctc	padampur	0	PRIMARY	40	40-59	hypertension	0	1	1	0	2	rural	1	primary	3000	NA	1	0
1503	1237	sbp	1	1	1	1	1	1	1	1	1	1	1	1	1	1	0	1	1	1	1	1	1	1	1	1	1	1	1	35	sbp	sunapali	0	PRIMARY	40	40-59	injury	1	1	1	2	2	rural	1	primary	3500	NA	0	0
1507	1238	sbp	1	1	1	1	1	1	1	1	1	1	1	1	1	1	1	1	1	1	1	1	1	1	1	1	1	1	1	14	sbp	badadalmal	0	PRIMARY	40	40-59	fever	0	0	1	1	2	rural	0	No formal edu	2400	11	1	1
1512	1239	ngp	1	1	0	1	1	1	1	1	1	1	1	1	1	1	1	1	1	1	1	1	1	1	1	1	1	1	1	50	ngp	kenduguda	0	PRIMARY	40	40-59	fever	0	0	1	1	NA	urban	0	No formal edu	2400	NA	1	1
1514	1240	ctc	0	1	0	1	0	1	1	1	1	1	1	1	1	1	1	1	1	1	1	1	1	1	1	1	1	1	1	42	ctc	padampur	0	PRIMARY	40	40-59	ear ache	0	1	1	0	2	rural	0	No formal edu	3000	NA	1	0
1515	1241	sbp	1	1	1	1	1	1	1	1	1	1	1	1	1	1	1	1	1	1	1	1	1	1	1	1	1	1	1	25	sbp	barli	0	PRIMARY	40	40-59	cough	1	0	1	1	2	rural	NA	primary	2200	4	1	1
1517	1242	ngp	1	1	1	1	1	1	1	1	1	1	1	1	1	1	0	1	1	1	1	1	1	1	1	1	1	1	1	80	ngp	ppd	1	PRIMARY	39	18-39	injury in hand	0	0	1	0	2	rural	1	primary	3000	NA	1	1
1518	1243	sbp	1	1	1	1	0	1	1	1	1	1	1	1	1	1	1	1	1	1	1	1	1	1	1	1	1	1	1	46	sbp	anthapali	3	SECONDARY	39	18-39	backache	1	0	1	2	2	rural	2	secondary	3000	NA	NA	0
1519	1244	sbp	1	1	0	1	1	1	1	1	1	1	1	1	1	1	1	1	1	1	1	1	1	1	1	1	1	1	1	311	sbp	hatibari	3	SECONDARY	39	18-39	blood pressure	0	0	1	2	2	rural	3	grad	5000	4	1	0
1520	1245	ctc	0	1	1	1	1	1	1	1	1	1	1	1	1	1	0	1	1	1	1	1	1	1	1	1	1	1	1	297	ctc	shankarpur	3	SECONDARY	39	18-39	injury in hand	1	0	1	0	0	urban	1	primary	2500	NA	NA	1
1521	1246	ctc	1	1	1	1	1	1	1	1	1	1	1	1	1	1	1	1	1	1	1	1	1	1	1	1	1	1	1	82	ctc	meria bazar	3	SECONDARY	39	18-39	viral fever	0	1	1	2	0	urban	2	secondary	7000	NA	1	0
1522	1247	sbp	1	1	1	1	1	1	1	1	1	1	1	1	1	1	1	1	1	1	1	1	1	1	1	1	1	1	1	425	sbp	bijaragarh	3	SECONDARY	39	18-39	fever	0	0	1	2	2	rural	3	grad	12000	NA	1	0
1523	1248	ctc	1	1	1	1	1	1	1	1	1	1	1	1	1	1	1	1	1	1	1	1	1	1	1	1	1	1	1	230	ctc	sutahat	3	SECONDARY	39	18-39	abdominal pain	0	1	1	2	0	urban	1	primary	7000	NA	1	0
1524	1249	ctc	1	1	1	1	1	1	1	1	1	1	1	1	1	1	1	1	1	1	1	1	1	1	1	1	1	1	1	174	ctc	tulasipur	3	SECONDARY	39	18-39	chest pain	0	0	1	0	0	urban	1	primary	3000	NA	1	1
1525	1250	ctc	1	1	1	1	1	1	1	1	1	1	1	1	1	1	1	1	1	1	1	1	1	1	1	1	1	1	1	268	ctc	kazibazar	3	SECONDARY	39	18-39	foot pain	0	0	1	2	0	urban	0	No formal edu	3000	NA	1	0
1527	1251	ngp	0	1	1	1	1	1	1	1	1	1	1	1	1	1	1	1	1	1	1	1	1	1	1	1	1	1	1	74	ngp	banadei	1	PRIMARY	39	18-39	leg pain	1	0	1	0	2	rural	2	secondary	6000	NA	1	1
1528	1252	sbp	1	1	1	1	1	1	1	1	1	1	1	1	1	1	0	1	1	1	1	1	1	1	1	1	1	1	1	18	sbp	bikranpur	1	PRIMARY	39	18-39	injury in foot	1	0	1	1	2	rural	NA	primary	8000	NA	1	1
1532	1253	sbp	1	1	1	1	1	1	1	1	1	1	1	1	1	1	1	1	1	1	1	1	1	1	1	1	1	1	1	59	sbp	swapali	0	PRIMARY	39	18-39	leg pain	0	0	1	1	2	rural	0	No formal edu	3500	NA	1	1
1533	1254	ctc	1	0	1	1	1	1	1	1	1	1	1	1	1	1	1	1	1	1	1	1	1	1	1	1	1	1	1	115	ctc	soro	4	TERTIARY	38	18-39	diabetes	0	0	1	2	2	rural	2	secondary	5500	5	1	0
1534	1255	ctc	1	0	1	1	1	1	1	1	1	1	1	1	1	1	1	1	1	1	1	1	1	1	1	1	1	1	1	115	ctc	soro	4	TERTIARY	38	18-39	diabetes	0	0	1	2	2	rural	2	secondary	5500	5	1	0
1535	1256	ctc	1	1	1	1	1	1	1	1	1	1	1	1	1	1	1	1	1	1	1	1	1	1	1	1	1	0	1	227	ctc	banki	4	TERTIARY	38	18-39	gynecological	0	0	1	2	2	rural	3	grad	5000	4	1	0
1536	1257	ctc	1	1	1	1	1	1	1	1	1	1	1	1	1	1	1	1	1	1	1	1	1	1	1	1	1	0	1	227	ctc	banki	4	TERTIARY	38	18-39	gynecological	0	0	1	2	2	rural	3	grad	5000	4	1	0
1537	1258	sbp	1	1	0	1	1	1	1	1	1	1	1	1	1	1	0	1	1	1	1	1	1	1	1	1	1	1	1	127	sbp	burla	4	TERTIARY	38	18-39	hypertension	1	1	1	2	0	urban	1	primary	5000	3	1	0
1538	1259	ctc	1	1	1	1	1	1	1	1	1	1	1	1	1	1	1	1	1	1	1	1	1	0	1	1	1	1	1	134	ctc	ctc	4	TERTIARY	38	18-39	fever	1	1	1	2	0	urban	1	primary	1000	NA	0	1
1539	1260	ctc	1	1	1	1	1	1	1	1	1	1	1	1	1	1	1	1	1	1	1	1	1	0	1	1	1	1	1	134	ctc	ctc	4	TERTIARY	38	18-39	fever	1	1	1	2	0	urban	1	primary	1000	NA	0	1
1540	1261	ctc	1	1	1	1	1	1	1	1	1	1	1	1	1	1	1	1	1	1	1	1	1	1	1	1	1	1	1	49	ctc	balarampur	4	TERTIARY	38	18-39	swelling of foot	0	0	1	2	0	urban	1	primary	6000	NA	1	0
1541	1262	ctc	1	1	1	1	1	1	1	1	1	1	1	1	1	1	1	1	1	1	1	1	1	1	1	1	1	1	1	49	ctc	balarampur	4	TERTIARY	38	18-39	swelling of foot	0	0	1	2	0	urban	1	primary	6000	NA	1	0
1542	1263	sbp	1	1	1	1	1	1	1	1	1	1	1	1	1	1	1	1	1	1	1	1	1	1	1	1	1	1	1	14	sbp	burla	4	TERTIARY	38	18-39	mouthache	1	0	1	1	0	urban	2	secondary	5000	3	0	0
1543	1264	ctc	1	1	1	1	1	1	1	1	1	1	1	1	1	1	1	1	1	1	1	1	1	1	1	1	1	1	1	NA	ctc	mayurbhanj	4	TERTIARY	38	18-39	stiffness of neck	1	0	1	2	2	rural	0	No formal edu	3000	NA	0	1
1544	1265	ctc	1	1	1	1	1	1	1	1	1	1	1	1	1	1	1	1	1	1	1	1	1	1	1	1	1	1	1	NA	ctc	mayurbhanj	4	TERTIARY	38	18-39	stiffness of neck	1	0	1	2	2	rural	0	No formal edu	3000	NA	0	1
1545	1266	ctc	1	1	1	1	1	1	1	1	1	1	1	1	1	1	1	1	1	1	1	1	1	1	1	1	1	1	1	169	ctc	jajpur	4	TERTIARY	38	18-39	teites syndrome	1	0	1	2	0	urban	NA	primary	4000	NA	0	0
1546	1267	ctc	1	1	1	1	1	1	1	1	1	1	1	1	1	1	1	1	1	1	1	1	1	1	1	1	1	1	1	169	ctc	jajpur	4	TERTIARY	38	18-39	teites syndrome	1	0	1	2	0	urban	NA	primary	4000	NA	0	0
1547	1268	ngp	1	1	1	1	1	0	1	1	1	1	1	1	1	1	1	1	1	1	1	1	1	1	1	1	1	1	1	103	ngp	babia	3	SECONDARY	38	18-39	acid peptic disease	1	0	1	2	2	rural	2	secondary	4000	NA	NA	1
1548	1269	ctc	1	1	1	1	1	1	1	1	1	1	1	1	1	1	0	1	1	1	1	1	1	1	1	1	1	1	1	173	ctc	alisabazar	3	SECONDARY	38	18-39	chest injury pain	0	0	1	2	0	urban	NA	primary	3000	NA	NA	1
1549	1270	ctc	0	1	1	1	1	1	1	1	1	1	1	1	1	1	1	1	1	1	1	1	1	1	1	1	1	1	1	334	ctc	jhanjhirmangala	3	SECONDARY	38	18-39	arthritis	1	0	1	2	0	urban	2	secondary	5000	NA	1	0
1550	1271	ngp	1	1	1	1	1	1	1	1	1	1	1	1	1	1	1	1	1	1	1	1	1	0	1	1	1	1	1	467	ngp	nabarangpur	3	SECONDARY	38	18-39	malaria	1	0	1	2	0	urban	3	grad	10000	NA	0	0
1551	1272	sbp	0	1	1	1	1	1	1	1	1	1	1	1	1	1	1	1	1	1	1	1	1	1	1	1	1	1	1	122	sbp	sbp	3	SECONDARY	38	18-39	body ache and abdominal pain	1	0	1	2	2	rural	1	primary	3000	NA	0	0
1552	1273	ctc	1	1	1	1	1	1	1	1	1	1	1	1	1	1	1	1	1	1	1	1	1	1	1	1	1	1	0	61	ctc	benu bazar	3	SECONDARY	38	18-39	diarrheal disease	1	0	1	0	0	urban	1	primary	4000	NA	0	0
1553	1274	ngp	1	1	1	1	1	1	1	1	1	1	1	1	1	1	1	1	1	1	1	1	1	1	1	1	1	1	1	357	ngp	musapala	3	SECONDARY	38	18-39	fever	0	0	1	2	2	rural	NA	primary	5000	4	1	0
1554	1275	ngp	1	1	1	1	1	1	1	1	1	1	1	1	1	1	1	1	1	1	1	1	1	1	1	1	1	1	1	291	ngp	maidalpur	3	SECONDARY	38	18-39	fever	0	0	1	2	2	rural	2	secondary	5000	NA	1	0
1555	1276	ngp	1	1	1	1	1	1	1	1	1	1	1	1	1	1	1	1	1	1	1	1	1	1	1	1	1	1	1	291	ngp	maidalpur	3	SECONDARY	38	18-39	fever	0	0	1	2	2	rural	2	secondary	5000	NA	1	0
1556	1277	ngp	1	1	1	1	1	1	1	1	1	1	1	1	1	1	1	1	1	1	1	1	1	1	1	1	1	1	1	291	ngp	maidalpur	3	SECONDARY	38	18-39	fever	0	0	1	2	2	rural	2	secondary	5000	NA	1	0
1557	1278	ctc	1	1	1	1	1	1	1	1	1	1	1	1	1	1	1	1	1	1	1	1	1	1	1	1	1	1	1	315	ctc	deewanbazar	3	SECONDARY	38	18-39	common cold	1	1	1	2	0	urban	1	primary	6000	NA	0	0
1558	1279	ngp	1	1	1	1	1	1	1	1	1	1	1	1	1	1	1	1	1	1	1	1	1	1	1	1	1	1	1	104	ngp	turangi	3	SECONDARY	38	18-39	fever	1	0	1	1	2	rural	2	secondary	6000	NA	0	0
1559	1280	sbp	1	1	1	1	1	1	1	1	1	1	1	1	1	1	1	1	1	1	1	1	1	1	1	1	1	1	1	296	sbp	mundipada	3	SECONDARY	38	18-39	fever	1	0	1	2	2	rural	0	No formal edu	2200	NA	0	1
1560	1281	sbp	1	1	1	1	1	1	1	1	1	1	1	1	1	1	1	1	1	1	1	1	1	1	1	1	1	1	1	14	sbp	chatrapur	3	SECONDARY	38	18-39	fever	1	0	1	2	2	rural	2	secondary	5000	NA	0	0
1561	1282	ctc	1	1	1	1	1	1	1	1	1	1	1	1	1	1	1	1	1	1	1	1	1	1	1	1	1	1	1	119	ctc	puranagam	3	SECONDARY	38	18-39	abdominal pain	0	0	1	1	2	rural	2	secondary	6000	NA	1	0
1562	1283	ngp	1	1	1	1	1	1	1	1	1	1	1	1	1	1	1	1	1	1	1	1	1	1	1	1	1	1	1	385	ngp	NABARANGPUR	3	SECONDARY	38	18-39	abdominal pain	1	2	1	2	0	urban	3	grad	8000	NA	0	0
1563	1284	sbp	1	1	1	1	1	1	1	1	1	1	1	1	1	1	1	1	1	1	1	1	1	1	1	1	1	1	1	369	sbp	narajilla	3	SECONDARY	38	18-39	abdominalpain	0	0	1	1	2	rural	0	No formal edu	1500	NA	1	1
1564	1285	ctc	1	1	1	1	1	1	1	1	1	1	1	1	1	1	1	1	1	1	1	1	1	1	1	1	1	1	1	15	ctc	nandi sahi	3	SECONDARY	38	18-39	abdominal pain	0	0	1	2	0	urban	2	secondary	12000	NA	NA	1
1565	1286	ngp	1	1	1	1	1	1	1	1	1	1	1	1	1	1	1	1	1	1	1	1	1	1	1	1	1	1	1	46	ngp	sindiguda	3	SECONDARY	38	18-39	abdominal pain	1	0	1	2	2	rural	0	No formal edu	2000	NA	0	1
1566	1287	ngp	1	1	1	1	1	1	1	1	1	1	1	1	1	1	1	1	1	1	1	1	1	1	1	1	1	1	1	287	ngp	kanjiguda	3	SECONDARY	38	18-39	abdominal pain	1	0	1	1	2	rural	0	No formal edu	3000	NA	0	1
1567	1288	ngp	1	1	1	1	1	1	1	1	1	1	1	1	1	1	1	1	1	1	1	1	1	1	1	1	1	1	1	287	ngp	kanjiguda	3	SECONDARY	38	18-39	abdominal pain	1	0	1	1	2	rural	0	No formal edu	3000	NA	0	1
1568	1289	ngp	1	1	1	1	1	1	1	1	1	1	1	1	1	1	1	1	1	1	1	1	1	1	1	1	1	1	1	285	ngp	papadahandi	3	SECONDARY	38	18-39	abdominal pain	0	0	1	0	2	rural	0	No formal edu	4000	NA	1	1
1569	1290	ngp	1	1	1	1	1	1	1	1	1	1	1	1	1	1	1	1	1	1	1	1	1	1	1	1	1	1	1	285	ngp	papadahandi	3	SECONDARY	38	18-39	abdominal pain	0	0	1	0	2	rural	0	No formal edu	4000	NA	1	1
1570	1291	ngp	1	1	1	1	1	1	1	1	1	1	1	1	1	1	1	1	1	1	1	1	1	1	1	1	1	1	1	285	ngp	papadahandi	3	SECONDARY	38	18-39	abdominal pain	0	0	1	0	2	rural	0	No formal edu	4000	NA	1	1
1571	1292	sbp	1	1	1	1	1	1	1	1	1	1	1	1	1	1	1	1	1	1	1	1	1	1	1	1	1	1	1	354	sbp	kukudaghai	3	SECONDARY	38	18-39	vomiting	0	NA	1	2	2	rural	NA	primary	2500	NA	1	1
1573	1293	ngp	1	1	1	1	1	1	1	1	1	1	1	1	1	1	1	1	1	1	1	1	1	1	1	1	1	1	1	80	ngp	N.W.PUR	3	SECONDARY	38	18-39	neck pain	1	0	1	2	2	rural	2	secondary	5000	NA	0	0
1574	1294	sbp	1	1	1	1	1	1	1	1	1	1	1	1	1	1	1	1	1	1	1	1	1	1	1	1	1	1	1	153	sbp	budharaja	3	SECONDARY	38	18-39	chest pain	1	0	1	2	2	rural	2	secondary	15000	NA	0	1
1575	1295	sbp	1	1	1	1	1	1	1	1	1	1	1	1	1	1	1	1	1	1	1	1	1	1	1	1	1	1	1	445	sbp	sambalpur	3	SECONDARY	38	18-39	chestpain	1	1	1	2	0	urban	0	No formal edu	5000	NA	0	0
1576	1296	sbp	1	1	1	1	1	1	1	1	1	1	1	1	1	1	1	1	1	1	1	1	1	1	1	1	1	1	1	220	sbp	jahnipada	3	SECONDARY	38	18-39	asthma	1	0	1	2	2	rural	2	secondary	6500	NA	0	0
1577	1297	ngp	1	1	1	1	1	1	1	1	1	1	1	1	1	1	1	1	1	1	1	1	1	1	1	1	1	1	1	190	ngp	junapani	3	SECONDARY	38	18-39	dog bite	1	0	1	2	2	rural	2	secondary	4000	NA	1	0
1579	1298	sbp	1	0	1	1	1	1	1	1	1	1	1	1	1	1	1	1	1	1	1	1	1	1	1	1	1	1	1	63	sbp	jujomura	1	PRIMARY	38	18-39	hand pain	0	0	1	0	2	rural	1	primary	5000	4	1	0
1581	1299	ngp	0	1	1	1	1	1	1	1	1	1	1	1	1	1	1	1	1	1	1	1	1	1	1	1	1	1	1	74	ngp	dabugaon	1	PRIMARY	38	18-39	pain	0	0	1	2	2	rural	0	No formal edu	5000	8	1	0
1584	1300	ctc	1	1	1	1	1	1	1	1	1	1	1	1	1	1	1	1	1	1	1	1	1	1	1	1	1	0	1	118	ctc	nischantakoli	1	PRIMARY	38	18-39	gynecological problem	0	0	1	1	NA	urban	1	primary	2000	NA	1	1
1585	1301	ctc	1	1	1	1	1	1	1	1	1	1	1	1	1	1	1	1	1	1	1	1	1	1	1	0	1	1	1	113	ctc	nischantakoli	1	PRIMARY	38	18-39	skeen infection	0	0	1	2	1	urban	3	grad	12000	NA	1	0
1586	1302	ngp	1	1	1	1	1	0	1	1	1	1	1	1	1	1	1	1	1	1	1	1	1	1	1	1	1	1	1	82	ngp	minja	1	PRIMARY	38	18-39	asthma	1	0	1	0	2	rural	1	primary	3000	NA	1	1
1587	1303	sbp	1	1	1	1	1	1	1	1	1	1	1	1	1	1	1	1	1	1	1	1	1	1	1	1	1	1	1	58	sbp	hatibari	1	PRIMARY	38	18-39	fever	0	0	1	0	2	rural	2	secondary	1000	6	NA	1
1589	1304	ngp	1	1	1	1	1	1	1	1	1	1	1	1	1	1	1	1	1	1	1	1	1	1	1	1	1	1	1	10	ngp	dabugam	1	PRIMARY	38	18-39	fever	0	NA	1	0	2	rural	0	No formal edu	4500	NA	1	1
1592	1305	sbp	1	1	0	1	1	1	1	1	1	1	1	1	1	1	1	1	1	1	1	1	1	1	1	1	1	1	1	80	sbp	dharumuda	0	PRIMARY	38	18-39	hypertension	0	0	1	1	2	rural	0	No formal edu	2400	8	1	1
1593	1306	ctc	1	1	1	0	1	1	1	1	1	1	1	1	1	1	1	1	1	1	1	1	1	1	1	1	1	1	1	23	ctc	champati	0	PRIMARY	38	18-39	asthma	0	1	1	2	2	rural	0	No formal edu	7000	NA	NA	0
1596	1307	ngp	1	1	1	1	1	1	1	1	1	1	1	1	1	1	1	1	1	1	1	1	1	1	1	1	1	1	1	80	ngp	jamuguda	0	PRIMARY	38	18-39	fever	1	NA	1	2	2	rural	1	primary	2000	NA	0	1
1597	1308	ngp	1	1	1	1	1	1	1	1	1	1	1	1	1	1	1	1	1	1	1	1	1	1	1	1	1	1	1	287	ngp	kuniguda	0	PRIMARY	38	18-39	abdominal pain	1	0	1	1	2	rural	0	No formal edu	3000	NA	0	1
1598	1309	ctc	1	1	1	1	1	1	1	1	1	1	1	1	1	1	1	1	1	1	1	1	1	1	1	1	1	1	1	74	ctc	padampur	0	PRIMARY	38	18-39	piles	1	0	1	2	2	rural	0	No formal edu	4500	NA	0	1
1599	1310	sbp	1	1	1	1	1	1	1	1	1	1	1	1	1	1	1	1	1	1	1	1	1	1	1	1	1	1	1	4	sbp	kusamuda	0	PRIMARY	38	18-39	cough	0	0	1	1	2	rural	2	secondary	5000	4	1	0
1601	1311	ctc	1	0	1	1	1	1	1	1	1	1	1	1	1	1	1	1	1	1	1	1	1	1	1	1	1	1	1	241	ctc	adaspur	4	TERTIARY	37	18-39	diabetes	1	0	1	2	2	rural	1	primary	5000	6	1	0
1602	1312	ctc	1	0	1	1	1	1	1	1	1	1	1	1	1	1	1	1	1	1	1	1	1	1	1	1	1	1	1	241	ctc	adaspur	4	TERTIARY	37	18-39	diabetes	1	0	1	2	2	rural	1	primary	5000	6	1	0
1603	1313	sbp	1	1	1	1	1	1	1	1	1	1	1	1	1	1	1	1	1	1	1	1	1	1	1	1	1	1	1	NA	sbp	Gosala	4	TERTIARY	37	18-39	common cold	0	0	1	2	2	rural	3	grad	5000	NA	1	0
1604	1314	ctc	1	1	1	1	1	1	1	1	1	1	1	1	1	1	1	1	1	1	1	1	1	1	1	1	1	1	1	237	ctc	pattamundai	4	TERTIARY	37	18-39	leg swelling	0	0	1	2	0	urban	1	primary	5000	5	1	0
1605	1315	ctc	1	1	1	1	1	1	1	1	1	1	1	1	1	1	1	1	1	1	1	1	1	1	1	1	1	1	1	237	ctc	pattamundai	4	TERTIARY	37	18-39	leg swelling	0	0	1	2	0	urban	1	primary	5000	5	1	0
1606	1316	ctc	1	1	1	1	1	1	1	1	1	1	1	1	1	1	1	1	1	1	1	1	1	1	1	1	1	1	1	NA	ctc	ctc	4	TERTIARY	37	18-39	knee joint pain	0	0	1	2	2	rural	0	No formal edu	2500	NA	1	1
1607	1317	ctc	1	1	1	1	1	1	1	1	1	1	1	1	1	1	1	1	1	1	1	1	1	1	1	1	1	1	1	NA	ctc	ctc	4	TERTIARY	37	18-39	knee joint pain	0	0	1	2	2	rural	0	No formal edu	2500	NA	1	1
1608	1318	ngp	0	1	1	1	1	1	1	1	1	1	1	1	1	1	1	1	1	1	1	1	1	1	1	1	1	1	1	362	ngp	NGP	3	SECONDARY	37	18-39	body pain	0	0	1	0	2	rural	NA	primary	30000	4	1	0
1609	1319	ngp	0	1	1	1	1	1	1	1	1	1	1	1	1	1	1	1	1	1	1	1	1	1	1	1	1	1	1	258	ngp	dabugaon	3	SECONDARY	37	18-39	body pain	0	1	1	2	2	rural	NA	primary	5000	7	1	0
1610	1320	ngp	0	1	1	1	1	1	1	1	1	1	1	1	1	1	1	1	1	1	1	1	1	1	1	1	1	1	1	258	ngp	debagaon	3	SECONDARY	37	18-39	body pain	0	1	1	2	2	rural	NA	primary	5000	7	1	0
1611	1321	ngp	0	1	1	1	1	1	1	1	1	1	1	1	1	1	1	1	1	1	1	1	1	1	1	1	1	1	1	258	ngp	debagaon	3	SECONDARY	37	18-39	body pain	0	1	1	2	2	rural	NA	primary	5000	7	1	0
1612	1322	ctc	1	1	1	1	1	1	1	1	1	1	1	1	1	1	1	1	1	1	1	1	1	1	1	1	1	1	0	161	ctc	odia bazar	3	SECONDARY	37	18-39	diarrhea disease	0	1	1	2	0	urban	2	secondary	3500	NA	1	1
1613	1323	sbp	1	1	1	1	1	1	1	1	1	1	1	1	1	1	1	1	1	1	1	1	1	1	1	1	1	1	1	245	sbp	kula	3	SECONDARY	37	18-39	abdominal pain	1	0	1	0	2	rural	2	secondary	4000	NA	0	0
1614	1324	ctc	1	1	1	1	1	1	1	1	1	1	1	1	1	1	1	1	1	1	1	1	1	1	1	1	1	1	1	303	ctc	b.k.road	3	SECONDARY	37	18-39	abdominal pain	0	0	0	2	0	urban	1	primary	1500	NA	1	1
1615	1325	sbp	1	1	1	1	1	1	1	1	1	1	1	1	1	1	1	1	1	1	1	1	1	1	1	1	1	1	1	36	sbp	sakigada	3	SECONDARY	37	18-39	mouth pain	1	0	1	1	2	rural	2	secondary	3000	NA	0	1
1616	1326	sbp	1	1	1	1	1	1	1	1	1	1	1	1	1	1	1	1	1	1	1	1	1	1	1	1	1	1	1	463	sbp	SBP	3	SECONDARY	37	18-39	ear pain	0	0	1	2	0	urban	2	secondary	5000	3	1	0
1617	1327	sbp	1	1	1	1	1	1	1	1	1	1	1	1	1	1	1	1	1	1	1	1	1	1	1	1	1	1	1	280	sbp	antarsari	3	SECONDARY	37	18-39	chest pain	1	0	1	1	2	rural	NA	primary	1200	NA	0	1
1618	1328	ngp	1	1	1	1	1	1	1	1	1	1	1	1	1	1	1	1	1	1	1	1	1	1	1	1	1	1	1	280	ngp	anatasahi	3	SECONDARY	37	18-39	chest pain	1	0	1	1	2	rural	2	secondary	5000	NA	0	0
1619	1329	ngp	1	1	1	1	1	1	1	1	1	1	1	1	1	1	1	1	1	1	1	1	1	1	1	1	1	1	1	280	ngp	anatasahi	3	SECONDARY	37	18-39	chest pain	1	0	1	1	2	rural	2	secondary	5000	NA	0	0
1620	1330	sbp	1	1	1	1	1	1	1	1	1	1	1	1	1	1	1	1	1	1	1	1	1	1	1	1	1	1	1	120	sbp	anthapali	3	SECONDARY	37	18-39	chest pain	0	NA	1	2	2	rural	2	secondary	4500	NA	1	1
1621	1331	ngp	1	1	1	1	1	1	1	1	1	1	1	1	1	1	1	1	1	1	1	1	1	1	1	1	1	1	1	338	ngp	sujarguda	3	SECONDARY	37	18-39	trembling of hand	1	0	1	2	2	rural	NA	primary	2500	NA	0	1
1622	1332	sbp	1	1	1	1	1	1	1	1	1	1	1	1	1	1	1	1	1	1	1	1	1	1	1	1	1	1	1	191	sbp	modipada	3	SECONDARY	37	18-39	urinary tract infection	0	0	1	0	0	urban	2	secondary	4000	NA	0	0
1624	1333	sbp	1	1	1	1	1	1	1	1	1	1	1	1	1	1	1	1	1	1	1	1	1	1	1	1	1	0	1	83	sbp	mundapada	1	PRIMARY	37	18-39	anc	0	0	1	1	2	rural	0	No formal edu	16000	NA	1	1
1625	1334	sbp	1	1	1	1	1	1	1	1	1	1	1	1	1	1	1	1	1	1	1	1	1	1	1	1	1	1	1	95	sbp	lopinda	1	PRIMARY	37	18-39	fever	1	0	1	2	2	rural	1	primary	5000	5	1	0
1626	1335	ngp	1	1	1	1	1	1	1	1	1	1	1	1	1	1	1	1	1	1	1	1	1	1	1	1	1	1	1	94	ngp	PPA	1	PRIMARY	37	18-39	head pain	0	0	1	0	2	rural	2	secondary	8000	NA	1	0
1629	1336	sbp	1	1	1	1	1	1	1	1	1	1	1	1	1	1	1	1	1	1	1	1	1	1	1	1	1	1	1	32	sbp	sarala	0	PRIMARY	37	18-39	fever	0	0	1	2	2	rural	2	secondary	5000	NA	1	0
1630	1337	sbp	1	1	1	1	1	1	1	1	1	1	1	1	1	1	1	1	1	1	1	1	1	1	1	1	1	1	1	1	sbp	sunapali	0	PRIMARY	37	18-39	fever	1	1	1	2	2	rural	2	secondary	5000	NA	0	0
1632	1338	sbp	1	1	1	1	1	1	1	1	1	1	1	1	1	1	1	1	1	1	1	1	1	1	1	1	1	1	1	141	sbp	burla	4	TERTIARY	36	18-39	fever	1	0	1	2	0	urban	1	primary	6000	5	0	0
1633	1339	sbp	1	1	1	1	1	1	1	1	1	1	1	1	1	1	1	1	1	1	1	1	1	1	1	1	1	1	1	96	sbp	kamanga	4	TERTIARY	36	18-39	vomiting	0	0	1	1	2	rural	0	No formal edu	4000	NA	1	1
1634	1340	ctc	1	1	1	1	1	1	1	1	1	1	1	1	1	1	1	1	1	1	1	1	1	1	1	1	1	1	1	8	ctc	kalyansigpur	4	TERTIARY	36	18-39	eye pain	1	0	1	2	2	rural	2	secondary	5000	3	1	0
1635	1341	ctc	1	1	1	1	1	1	1	1	1	1	1	1	1	1	1	1	1	1	1	1	1	1	1	1	1	1	1	8	ctc	kalyansigpur	4	TERTIARY	36	18-39	eye pain	1	0	1	2	2	rural	2	secondary	5000	3	1	0
1636	1342	ctc	1	1	1	1	1	1	1	1	1	1	1	1	1	1	1	1	1	1	1	1	1	1	1	1	1	1	1	222	ctc	ctc	4	TERTIARY	36	18-39	neck pain	1	0	1	2	2	rural	3	grad	5000	5	1	0
1637	1343	ctc	1	1	1	1	1	1	1	1	1	1	1	1	1	1	1	1	1	1	1	1	1	1	1	1	1	1	1	222	ctc	ctc	4	TERTIARY	36	18-39	neck pain	1	0	1	2	2	rural	3	grad	5000	5	1	0
1638	1344	ctc	1	0	1	1	1	1	1	1	1	1	1	1	1	1	1	1	1	1	1	1	1	1	1	1	1	1	1	66	ctc	ganjam	4	TERTIARY	36	18-39	diabetes	0	0	1	0	2	rural	0	No formal edu	3000	NA	1	1
1639	1345	ctc	1	0	1	1	1	1	1	1	1	1	1	1	1	1	1	1	1	1	1	1	1	1	1	1	1	1	1	66	ctc	ganjam	4	TERTIARY	36	18-39	diabetes	0	0	1	0	2	rural	0	No formal edu	3000	NA	1	1
1640	1346	sbp	1	1	1	1	1	0	1	1	1	1	1	1	1	1	1	1	1	1	1	1	1	1	1	1	1	1	1	41	sbp	budhabazar	3	SECONDARY	36	18-39	acid peptic disease	1	NA	1	1	2	rural	2	secondary	4000	NA	0	0
1641	1347	sbp	1	1	1	1	1	1	1	1	1	1	1	1	1	1	1	1	1	1	1	1	1	1	1	0	1	1	1	346	sbp	SBP	3	SECONDARY	36	18-39	skin disease	0	0	1	1	NA	urban	3	grad	1200	4	1	1
1642	1348	sbp	1	1	1	1	1	1	1	1	1	1	1	1	1	1	0	1	1	1	1	1	1	1	1	1	1	1	1	23	sbp	khunti	3	SECONDARY	36	18-39	injury	1	0	1	2	2	rural	0	No formal edu	3000	NA	NA	0
1643	1349	sbp	1	1	1	1	1	1	1	1	1	1	1	1	1	1	0	1	1	1	1	1	1	1	1	1	1	1	1	436	sbp	sambalpur	3	SECONDARY	36	18-39	leginjury	1	0	1	2	0	urban	3	grad	7000	NA	0	0
1644	1350	ngp	1	1	1	0	1	1	1	1	1	1	1	1	1	1	1	1	1	1	1	1	1	1	1	1	1	1	1	352	ngp	tangaguda	3	SECONDARY	36	18-39	chest pain	0	0	0	2	2	rural	NA	primary	3000	NA	1	1
1645	1351	sbp	1	1	1	1	1	1	1	1	1	1	1	1	1	1	0	1	1	1	1	1	1	1	1	1	1	1	1	67	sbp	ghatra	3	SECONDARY	36	18-39	injury	0	0	1	2	2	rural	1	primary	3500	NA	1	0
1646	1352	sbp	1	1	1	1	1	1	1	1	1	1	1	1	1	1	0	1	1	1	1	1	1	1	1	1	1	1	1	437	sbp	sambalpur	3	SECONDARY	36	18-39	burninjury	0	0	1	1	2	rural	1	primary	2400	NA	1	1
1647	1353	ctc	1	1	0	1	1	0	1	1	1	1	1	1	1	1	1	1	1	1	1	1	1	1	1	1	1	1	1	249	ctc	alishabazar	3	SECONDARY	36	18-39	peptic disease/hypertension	0	1	1	2	0	urban	1	primary	3000	NA	1	1
1648	1354	ctc	1	1	1	1	1	1	1	1	1	1	1	1	1	1	0	1	1	1	1	1	1	1	1	1	1	1	1	301	ctc	chatrabazar	3	SECONDARY	36	18-39	injury in leg	1	0	1	2	0	urban	1	primary	4000	NA	1	0
1649	1355	ngp	1	1	1	1	1	1	1	1	1	1	1	1	1	1	1	1	1	1	1	1	1	1	1	1	1	1	1	406	ngp	SINDHIGUDA	3	SECONDARY	36	18-39	fever	1	0	1	1	2	rural	1	primary	1500	NA	0	1
1650	1356	ctc	1	1	1	1	1	1	1	1	1	1	1	1	1	1	1	1	1	1	1	1	1	1	1	1	1	1	1	189	ctc	manisahu chack	3	SECONDARY	36	18-39	common cold	0	1	1	2	0	urban	0	No formal edu	5000	NA	1	0
1651	1357	ctc	1	1	1	1	1	1	1	1	1	1	1	1	1	1	1	1	1	1	1	1	1	1	1	1	1	1	1	35	ctc	sutahat	3	SECONDARY	36	18-39	aneamia	0	1	1	2	0	urban	2	secondary	5000	NA	1	1
1652	1358	ngp	1	1	1	1	1	1	1	1	1	1	1	1	1	1	1	1	1	1	1	1	1	1	1	1	1	1	1	127	ngp	N.G.PUR	3	SECONDARY	36	18-39	severe abdominal pain	0	0	1	1	2	rural	0	No formal edu	2500	NA	NA	1
1653	1359	sbp	1	1	1	1	1	1	1	1	1	1	1	1	1	1	1	1	1	1	1	1	1	1	1	1	1	1	1	215	sbp	ainthapalai	3	SECONDARY	36	18-39	hipache	0	0	1	2	2	rural	1	primary	4200	NA	1	0
1654	1360	sbp	1	1	1	1	1	1	1	1	1	1	1	1	1	1	1	1	1	1	1	1	1	1	1	1	1	1	1	295	sbp	mura	3	SECONDARY	36	18-39	legfracture	0	0	1	2	2	rural	0	No formal edu	4000	NA	1	1
1655	1361	ctc	1	1	1	1	1	1	1	1	1	1	1	1	1	1	1	1	1	1	1	1	1	1	1	1	1	1	1	96	ctc	devanbazar	3	SECONDARY	36	18-39	severe headache	0	1	1	0	0	urban	2	secondary	2500	NA	1	1
1656	1362	sbp	1	1	1	1	1	1	1	1	1	1	1	1	1	1	1	1	1	1	1	1	1	1	1	1	1	1	1	3	sbp	durgapali	3	SECONDARY	36	18-39	cough	1	0	1	0	2	rural	3	grad	4500	NA	0	1
1658	1363	sbp	1	1	1	1	1	1	1	1	1	1	1	1	1	1	1	1	1	1	1	1	1	1	1	1	1	1	1	415	sbp	indrabati	3	SECONDARY	36	18-39	dog bite	1	0	1	1	2	rural	NA	primary	8000	NA	0	1
1660	1364	sbp	1	1	1	1	1	1	1	1	1	1	1	1	1	1	1	1	1	1	1	1	1	1	1	1	1	0	1	55	sbp	chaughati	1	PRIMARY	36	18-39	menstrual abnormality	0	0	1	2	2	rural	0	No formal edu	2200	NA	NA	1
1661	1365	ctc	1	1	1	1	1	1	1	1	1	1	1	1	1	1	1	1	1	1	1	1	1	1	1	1	1	0	1	116	ctc	salepur	1	PRIMARY	36	18-39	gynecological problem	0	0	1	2	1	urban	2	secondary	5000	NA	1	0
1663	1366	ngp	1	1	1	1	1	1	1	1	1	1	1	1	1	1	1	1	1	1	1	1	1	1	1	1	1	1	1	32	ngp	papadahandi	1	PRIMARY	36	18-39	fever	1	0	1	2	2	rural	NA	primary	4000	NA	0	0
1664	1367	sbp	1	1	1	1	1	1	1	1	1	1	1	1	1	1	1	1	1	1	1	1	1	1	1	1	1	1	1	96	sbp	sasan	1	PRIMARY	36	18-39	weakness	0	0	1	1	2	rural	0	No formal edu	1800	NA	1	1
1665	1368	ngp	1	1	1	1	1	1	1	1	1	1	1	1	1	1	1	1	1	1	1	1	1	1	1	1	1	1	1	79	ngp	khaira	1	PRIMARY	36	18-39	cough	1	0	1	0	2	rural	2	secondary	4500	NA	0	1
1666	1369	ctc	1	1	1	1	1	1	1	1	1	1	1	1	1	1	1	1	1	1	1	1	1	1	1	1	1	0	1	78	ctc	padampur	0	PRIMARY	36	18-39	gynecological problem	0	1	1	2	1	urban	2	secondary	5000	NA	1	0
1668	1370	sbp	1	1	1	1	1	1	1	1	1	1	1	1	1	1	1	1	1	1	1	1	1	1	1	1	1	1	1	4	sbp	sunapali	0	PRIMARY	36	18-39	leg pain	0	1	1	2	2	rural	2	secondary	4000	NA	0	0
1669	1371	sbp	1	1	1	1	1	1	1	1	1	1	1	1	1	1	1	1	1	1	1	1	1	1	1	1	1	1	1	64	sbp	dhanakandhe	0	PRIMARY	36	18-39	cough	1	0	1	2	2	rural	3	grad	5700	NA	1	0
1670	1372	sbp	1	1	1	1	1	1	0	1	1	1	1	1	1	1	1	1	1	1	1	1	1	1	1	1	1	1	1	66	sbp	bargarh	4	TERTIARY	35	18-39	heart pain	1	0	1	0	2	rural	1	primary	4600	NA	1	1
1671	1373	ctc	1	0	1	1	1	1	1	1	1	1	1	1	1	1	1	1	1	1	1	1	1	1	1	1	1	1	1	13	ctc	baialisimouja	4	TERTIARY	35	18-39	diabetes	0	0	1	2	2	rural	3	grad	5000	5	1	0
1672	1374	ctc	1	0	1	1	1	1	1	1	1	1	1	1	1	1	1	1	1	1	1	1	1	1	1	1	1	1	1	13	ctc	baialisimouja	4	TERTIARY	35	18-39	diabetes	0	0	1	2	2	rural	3	grad	5000	5	1	0
1673	1375	sbp	1	1	1	1	1	1	1	1	1	1	1	1	1	1	1	1	1	1	0	1	1	1	1	1	1	1	1	159	sbp	barapala	4	TERTIARY	35	18-39	thyroid	0	0	1	2	2	rural	1	primary	5000	5	1	0
1674	1376	sbp	1	1	1	1	1	0	1	1	1	1	1	1	1	1	1	1	1	1	1	1	1	1	1	1	1	1	1	189	sbp	burla	4	TERTIARY	35	18-39	acid peptic disease	0	0	1	0	2	rural	1	primary	6000	NA	1	0
1675	1377	sbp	1	1	1	1	1	1	1	1	1	1	1	1	1	1	1	1	1	1	1	1	1	1	1	1	1	1	0	75	sbp	padanpur	4	TERTIARY	35	18-39	diarrohea	1	0	1	2	2	rural	1	primary	4000	NA	1	0
1676	1378	ctc	1	1	1	1	1	1	1	1	1	1	1	1	1	1	1	1	1	1	0	1	1	1	1	1	1	1	1	102	ctc	khurda	4	TERTIARY	35	18-39	throat swelling	0	1	1	2	0	urban	1	primary	1800	6	0	1
1677	1379	ctc	1	1	1	1	1	1	1	1	1	1	1	1	1	1	1	1	1	1	0	1	1	1	1	1	1	1	1	102	ctc	khurda	4	TERTIARY	35	18-39	throat swelling	0	1	1	2	0	urban	1	primary	1800	6	0	1
1678	1380	sbp	1	1	1	1	1	1	1	1	1	1	1	1	1	1	1	1	1	1	1	1	1	1	1	1	1	1	1	207	sbp	kalpanapali	4	TERTIARY	35	18-39	chest pain	1	0	1	2	2	rural	0	No formal edu	4500	NA	NA	1
1679	1381	ctc	1	1	1	1	1	1	1	1	1	1	1	1	1	1	1	1	1	1	1	1	1	1	1	1	1	1	1	6	ctc	ctc	4	TERTIARY	35	18-39	fever	1	0	1	2	0	urban	1	primary	5000	4	0	0
1680	1382	ctc	1	1	1	1	1	1	1	1	1	1	1	1	1	1	1	1	1	1	1	1	1	1	1	1	1	1	1	6	ctc	ctc	4	TERTIARY	35	18-39	fever	1	0	1	2	0	urban	1	primary	5000	4	0	0
1681	1383	sbp	1	1	1	1	1	1	1	1	1	1	1	1	1	1	1	1	1	1	1	1	1	1	1	1	1	1	1	152	sbp	bargarh	4	TERTIARY	35	18-39	weakness	0	0	1	2	0	urban	1	primary	5000	5	1	0
1682	1384	ctc	1	1	1	1	1	1	1	1	1	1	1	1	1	1	1	1	1	1	1	1	1	1	1	1	1	1	1	70	ctc	adaspur	4	TERTIARY	35	18-39	swelling of foot	0	0	1	2	2	rural	1	primary	3500	NA	1	1
1683	1385	ctc	1	1	1	1	1	1	1	1	1	1	1	1	1	1	1	1	1	1	1	1	1	1	1	1	1	1	1	70	ctc	adaspur	4	TERTIARY	35	18-39	swelling of foot	0	0	1	2	2	rural	1	primary	3500	NA	1	1
1684	1386	ctc	1	1	1	1	1	1	1	1	1	1	1	1	1	1	1	1	1	1	1	1	1	1	1	1	1	1	1	162	ctc	anugul	4	TERTIARY	35	18-39	chest pain	1	1	1	2	2	rural	1	primary	5000	NA	NA	0
1685	1387	ctc	1	1	1	1	1	1	1	1	1	1	1	1	1	1	1	1	1	1	1	1	1	1	1	1	1	1	1	162	ctc	anugul	4	TERTIARY	35	18-39	chest pain	1	1	1	2	2	rural	1	primary	5000	NA	NA	0
1686	1388	ctc	1	1	1	1	1	1	1	1	1	1	1	1	1	1	1	1	1	1	1	1	1	1	1	1	1	1	1	197	ctc	jhanjirimangala	4	TERTIARY	35	18-39	chest pain	1	0	1	2	0	urban	2	secondary	6000	NA	1	0
1687	1389	sbp	1	1	1	1	1	1	1	1	1	1	1	1	1	1	1	1	1	1	1	1	1	1	1	1	1	1	1	10	sbp	barpali	4	TERTIARY	35	18-39	legpain	0	1	1	2	2	rural	1	primary	1800	5	1	1
1688	1390	ctc	1	1	1	1	1	1	1	1	1	1	1	1	1	1	1	1	1	1	1	1	1	1	1	1	1	1	1	43	ctc	tinikonia abgicha	4	TERTIARY	35	18-39	cough	0	0	1	2	0	urban	2	secondary	4000	NA	1	0
1689	1391	ctc	1	1	1	1	1	1	1	1	1	1	1	1	1	1	1	1	1	1	1	1	1	1	1	1	1	1	1	43	ctc	tinikonia abgicha	4	TERTIARY	35	18-39	cough	0	0	1	2	0	urban	2	secondary	4000	NA	1	0
1690	1392	sbp	1	1	1	1	1	1	1	1	1	1	1	1	1	1	1	1	1	1	1	1	1	1	1	1	1	1	1	90	sbp	sikindi	4	TERTIARY	35	18-39	pneumonia	0	0	1	1	2	rural	0	No formal edu	4000	NA	1	0
1691	1393	ctc	1	1	1	1	1	1	1	1	1	1	1	1	1	1	1	1	1	1	1	1	1	1	1	1	1	1	1	74	ctc	ctc	4	TERTIARY	35	18-39	pain during urination	1	0	1	2	0	urban	2	secondary	6000	NA	0	0
1692	1394	ctc	1	1	1	1	1	1	1	1	1	1	1	1	1	1	1	1	1	1	1	1	1	1	1	1	1	1	1	74	ctc	ctc	4	TERTIARY	35	18-39	pain during urination	1	0	1	2	0	urban	2	secondary	6000	NA	0	0
1693	1395	ctc	1	1	1	1	1	1	1	1	1	1	1	1	1	1	1	1	1	1	1	1	1	1	1	1	1	1	1	229	ctc	ctc	4	TERTIARY	35	18-39	urinary tract infection	1	0	1	2	0	urban	2	secondary	5000	5	1	0
1694	1396	ctc	1	1	1	1	1	1	1	1	1	1	1	1	1	1	1	1	1	1	1	1	1	1	1	1	1	1	1	229	ctc	ctc	4	TERTIARY	35	18-39	urinary tract infection	1	0	1	2	0	urban	2	secondary	5000	5	1	0
1696	1397	sbp	1	1	0	1	1	1	1	1	1	1	1	1	1	1	1	1	1	1	1	1	1	1	1	1	1	1	1	177	sbp	patak	3	SECONDARY	35	18-39	hypertension	0	1	1	2	0	urban	1	primary	6000	NA	1	0
1697	1398	sbp	1	1	1	1	1	1	1	1	1	1	1	1	1	1	0	1	1	1	1	1	1	1	1	1	1	1	1	182	sbp	jharghoda	3	SECONDARY	35	18-39	injury to left hand finger	1	0	1	1	2	rural	0	No formal edu	3000	NA	0	1
1698	1399	sbp	1	1	1	1	1	1	1	1	1	1	1	1	1	1	1	1	1	1	1	1	1	1	1	0	1	1	1	388	sbp	valibandha	3	SECONDARY	35	18-39	skin disease	0	0	1	2	2	rural	1	primary	4300	NA	1	0
1699	1400	ctc	1	0	0	1	1	1	1	1	1	1	1	1	1	1	1	1	1	1	1	1	1	1	1	1	1	1	1	114	ctc	darghabazar	3	SECONDARY	35	18-39	diabetes/hypertension	0	1	1	2	0	urban	1	primary	6000	NA	1	0
1700	1401	ctc	1	0	1	1	1	1	1	1	1	1	1	1	1	1	1	1	1	1	1	1	1	1	1	1	1	1	1	160	ctc	odiabazar	3	SECONDARY	35	18-39	diabetes	0	0	0	2	0	urban	2	secondary	3500	NA	1	0
1701	1402	ngp	1	1	1	1	1	0	1	1	1	1	1	1	1	1	1	1	1	1	1	1	1	1	1	1	1	1	1	445	ngp	NUAPAGANIGUDA	3	SECONDARY	35	18-39	acidic peptic disease	1	0	1	0	2	rural	0	No formal edu	3500	NA	0	0
1702	1403	ctc	1	1	0	1	1	1	1	1	1	1	1	1	1	1	1	1	1	1	1	1	1	1	1	1	1	1	1	285	ctc	jhanjhirmangala	3	SECONDARY	35	18-39	hypertension	1	0	1	2	0	urban	1	primary	6000	NA	0	0
1703	1404	ngp	1	1	0	1	1	1	1	1	1	1	1	1	1	1	1	1	1	1	1	1	1	1	1	1	1	1	1	322	ngp	N.R.PUR	3	SECONDARY	35	18-39	hypertension	1	0	1	2	0	urban	2	secondary	4000	NA	0	1
1704	1405	ngp	1	1	0	1	1	1	1	1	1	1	1	1	1	1	1	1	1	1	1	1	1	1	1	1	1	1	1	322	ngp	nabrangpur	3	SECONDARY	35	18-39	hytpertension	1	0	1	2	0	urban	2	secondary	4000	NA	0	1
1705	1406	ngp	1	1	0	1	1	1	1	1	1	1	1	1	1	1	1	1	1	1	1	1	1	1	1	1	1	1	1	322	ngp	nabrangpur	3	SECONDARY	35	18-39	hytpertension	1	0	1	2	0	urban	2	secondary	4000	NA	0	1
1706	1407	sbp	1	1	1	1	1	1	1	1	1	1	1	1	1	1	1	1	1	1	1	1	1	1	1	0	1	1	1	209	sbp	phatar	3	SECONDARY	35	18-39	skin disease	1	0	1	2	0	urban	3	grad	10000	NA	1	0
1707	1408	sbp	1	1	1	1	1	1	1	1	1	1	1	1	1	1	0	1	1	1	1	1	1	1	1	1	1	1	1	45	sbp	bhatigam	3	SECONDARY	35	18-39	brain injury	0	0	1	2	2	rural	0	No formal edu	1500	NA	1	1
1708	1409	sbp	1	1	0	1	1	1	1	1	1	1	1	1	1	1	1	1	1	1	1	1	1	1	1	1	1	1	1	259	sbp	modipada	3	SECONDARY	35	18-39	hypertension	0	0	1	2	0	urban	0	No formal edu	4000	NA	1	0
1709	1410	ctc	1	1	1	1	1	1	1	1	1	1	1	1	1	1	1	1	1	1	1	1	1	1	1	0	1	1	1	98	ctc	kazibazar	3	SECONDARY	35	18-39	skin disease	0	1	1	0	0	urban	0	No formal edu	3500	NA	1	0
1710	1411	sbp	1	1	1	1	1	1	1	1	1	1	1	1	1	1	0	1	1	1	1	1	1	1	1	1	1	1	1	118	sbp	kadabata	3	SECONDARY	35	18-39	burn injury	0	0	1	2	2	rural	1	primary	4500	NA	1	1
1711	1412	sbp	1	1	1	1	1	1	1	1	1	1	1	1	1	1	1	1	1	1	1	1	1	1	1	1	1	1	0	85	sbp	butamara	3	SECONDARY	35	18-39	diarrheal disease	1	NA	1	2	2	rural	2	secondary	3500	NA	1	0
1712	1413	ctc	1	0	1	1	1	1	1	1	1	1	1	1	1	1	1	1	1	1	1	1	1	1	1	1	1	1	1	132	ctc	bhagatpur	3	SECONDARY	35	18-39	diabetes	0	0	1	2	0	urban	2	secondary	5000	NA	1	0
1713	1414	ctc	1	1	1	1	1	1	1	1	1	1	1	1	1	1	1	1	1	1	1	1	1	0	1	1	1	1	1	257	ctc	deewanbazar	3	SECONDARY	35	18-39	malaria	0	1	1	2	0	urban	2	secondary	8000	NA	NA	1
1714	1415	ctc	1	1	1	0	1	1	1	1	1	1	1	1	1	1	1	1	1	1	1	1	1	1	0	1	1	1	1	99	ctc	baxibazar	3	SECONDARY	35	18-39	asthma	1	0	1	2	0	urban	3	grad	12000	NA	1	0
1715	1416	ctc	1	1	1	1	1	1	1	1	1	1	1	1	1	1	1	1	1	1	1	0	1	1	1	1	1	1	1	52	ctc	medinapur	3	SECONDARY	35	18-39	tuberculosis	1	0	1	2	0	urban	0	No formal edu	3000	NA	0	0
1716	1417	ctc	1	1	1	1	1	1	1	1	1	1	1	1	1	1	1	1	1	1	1	1	1	1	1	1	1	0	1	126	ctc	meriabazar	3	SECONDARY	35	18-39	gyneac problem	0	0	1	2	0	urban	0	No formal edu	10000	NA	1	0
1717	1418	ctc	1	1	1	1	1	1	1	1	1	1	1	1	1	1	1	1	1	1	1	0	1	1	1	1	1	1	1	137	ctc	gaudasahi	3	SECONDARY	35	18-39	tuberculosis	0	1	1	2	0	urban	1	primary	4000	NA	1	0
1718	1419	sbp	1	1	1	1	1	1	1	1	1	1	1	1	1	1	0	1	1	1	1	1	1	1	1	1	1	1	1	179	sbp	kandupali	3	SECONDARY	35	18-39	injury to hand	1	0	1	0	2	rural	1	primary	3000	NA	0	0
1719	1420	sbp	1	1	1	1	1	1	1	1	1	1	1	1	1	1	1	1	1	1	1	1	1	1	1	1	1	1	1	343	sbp	SBP	3	SECONDARY	35	18-39	fever	1	0	1	2	0	urban	1	primary	5000	5	1	0
1720	1421	ngp	1	1	1	1	1	1	1	1	1	1	1	1	1	1	1	1	1	1	1	1	1	1	1	1	1	1	1	257	ngp	dabugaon	3	SECONDARY	35	18-39	fever	0	1	1	2	2	rural	0	No formal edu	1800	6	1	1
1721	1422	ctc	0	1	1	1	1	1	1	1	1	1	1	1	1	1	1	1	1	1	1	1	1	1	1	1	1	1	1	269	ctc	kesharpur	3	SECONDARY	35	18-39	cold	0	1	1	2	0	urban	1	primary	6000	NA	1	0
1722	1423	sbp	1	1	1	1	1	1	1	1	1	1	1	1	1	1	1	1	1	1	1	1	1	1	1	1	1	1	1	51	sbp	KHULIA	3	SECONDARY	35	18-39	fever	1	0	1	1	2	rural	2	secondary	4000	NA	1	0
1723	1424	ngp	1	1	1	1	1	1	1	1	1	1	1	1	1	1	1	1	1	1	1	1	1	1	1	1	1	1	1	13	ngp	kinsir	3	SECONDARY	35	18-39	fever	1	0	1	2	2	rural	2	secondary	4000	NA	0	0
1724	1425	ngp	1	1	1	1	1	1	1	1	1	1	1	1	1	1	1	1	1	1	1	1	1	1	1	1	1	1	1	83	ngp	taragaon	3	SECONDARY	35	18-39	fever	0	1	1	2	2	rural	0	No formal edu	4000	NA	1	0
1725	1426	ngp	1	1	1	1	1	1	1	1	1	1	1	1	1	1	1	1	1	1	1	1	1	1	1	1	1	1	1	257	ngp	debagaon	3	SECONDARY	35	18-39	fever	0	1	1	2	2	rural	0	No formal edu	1800	6	1	1
1726	1427	ngp	1	1	1	1	1	1	1	1	1	1	1	1	1	1	1	1	1	1	1	1	1	1	1	1	1	1	1	257	ngp	debagaon	3	SECONDARY	35	18-39	fever	0	1	1	2	2	rural	0	No formal edu	1800	6	1	1
1727	1428	ctc	1	1	1	1	1	1	1	1	1	1	1	1	1	1	1	1	1	1	1	1	1	1	1	1	1	1	1	287	ctc	petin sahi	3	SECONDARY	35	18-39	headache	0	1	1	2	0	urban	1	primary	5000	NA	0	0
1728	1429	ctc	1	1	1	1	1	1	1	1	1	1	1	1	1	1	1	1	1	1	1	1	1	1	1	1	1	1	1	144	ctc	petinsahi	3	SECONDARY	35	18-39	fever	0	0	1	2	0	urban	1	primary	2500	NA	1	1
1729	1430	ctc	1	1	1	1	1	1	1	1	1	1	1	1	1	1	1	1	1	1	1	1	1	1	1	1	1	1	1	219	ctc	tulasipur	3	SECONDARY	35	18-39	common cold	0	1	1	2	0	urban	3	grad	20000	NA	1	0
1730	1431	sbp	1	1	1	1	1	1	1	1	1	1	1	1	1	1	1	1	1	1	1	1	1	1	1	1	1	1	1	400	sbp	modipada	3	SECONDARY	35	18-39	weakness	0	0	1	2	0	urban	0	No formal edu	4000	NA	1	1
1731	1432	sbp	1	1	1	1	1	1	1	1	1	1	1	1	1	1	1	1	1	1	1	1	1	1	1	1	1	1	1	97	sbp	motipada	3	SECONDARY	35	18-39	weakness	0	0	1	0	0	urban	1	primary	3800	NA	1	0
1732	1433	ctc	1	1	1	1	1	1	1	1	1	1	1	1	1	1	1	1	1	1	1	1	1	1	1	1	1	1	1	87	ctc	darghabazar	3	SECONDARY	35	18-39	swelling of anle joint	0	1	1	2	0	urban	0	No formal edu	5000	NA	1	0
1733	1434	ctc	1	1	1	1	1	1	1	1	1	1	1	1	1	1	1	1	1	1	1	1	1	1	1	1	1	1	1	137	ctc	chitrakat	3	SECONDARY	35	18-39	swelling of hand/feet	1	0	1	1	2	rural	1	primary	4500	NA	1	1
1734	1435	sbp	1	1	1	1	1	1	1	1	1	1	1	1	1	1	1	1	1	1	1	1	1	1	1	1	1	1	1	340	sbp	SBP	3	SECONDARY	35	18-39	sickel cell	1	0	1	0	0	urban	3	grad	2500	5	0	1
1735	1436	ctc	1	1	1	1	1	1	1	1	1	1	1	1	1	1	1	1	1	1	1	1	1	1	1	1	1	1	1	181	ctc	baxibazar	3	SECONDARY	35	18-39	abdominal pain	0	1	1	2	0	urban	NA	primary	20000	NA	NA	0
1736	1437	ngp	1	1	1	1	1	1	1	1	1	1	1	1	1	1	1	1	1	1	1	1	1	1	1	1	1	1	1	270	ngp	amala	3	SECONDARY	35	18-39	abdominal pain	1	0	1	1	2	rural	0	No formal edu	1500	NA	1	1
1737	1438	ngp	1	1	1	1	1	1	1	1	1	1	1	1	1	1	1	1	1	1	1	1	1	1	1	1	1	1	1	270	ngp	amala	3	SECONDARY	35	18-39	abdominal pain	1	0	1	1	2	rural	0	No formal edu	1500	NA	1	1
1738	1439	ngp	1	1	1	1	1	1	1	1	1	1	1	1	1	1	1	1	1	1	1	1	1	1	1	1	1	1	1	270	ngp	amata	3	SECONDARY	35	18-39	abdominal pain	1	0	1	1	2	rural	0	No formal edu	1500	NA	1	1
1739	1440	sbp	1	1	1	1	1	1	1	1	1	1	1	1	1	1	1	1	1	1	1	1	1	1	1	1	1	1	1	241	sbp	prmnpur	3	SECONDARY	35	18-39	abdominal pain	0	0	1	2	2	rural	NA	primary	4600	NA	1	1
1740	1441	sbp	1	1	1	1	1	1	1	1	1	1	1	1	1	1	1	1	1	1	1	1	1	1	1	1	1	1	1	406	sbp	motijharan	3	SECONDARY	35	18-39	abdominal pain,weakness	0	1	1	2	0	urban	2	secondary	5500	NA	1	0
1741	1442	ctc	1	1	1	1	1	1	1	1	1	1	1	1	1	1	1	1	1	1	1	1	1	1	1	1	1	1	1	77	ctc	sutahat	3	SECONDARY	35	18-39	abdominal pain	1	0	1	2	0	urban	1	primary	5000	NA	1	0
1742	1443	ctc	1	1	1	1	1	1	1	1	1	1	1	1	1	1	1	1	1	1	1	1	1	1	1	0	1	1	1	115	ctc	sutahat	3	SECONDARY	35	18-39	loss of appetite	0	1	1	0	0	urban	0	No formal edu	2000	NA	1	1
1743	1444	ctc	1	1	1	1	1	1	1	1	1	1	1	1	1	1	1	1	1	1	1	1	1	1	1	1	1	1	1	29	ctc	medana pur	3	SECONDARY	35	18-39	vomiting	1	0	1	1	0	urban	2	secondary	4000	NA	0	1
1744	1445	ngp	1	1	1	1	1	1	1	1	1	1	1	1	1	1	1	1	1	1	1	1	1	1	1	1	1	1	1	131	ngp	denguguda	3	SECONDARY	35	18-39	vomiting	0	0	1	1	2	rural	1	primary	3000	NA	1	1
1745	1446	sbp	1	1	1	1	1	1	1	1	1	1	1	1	1	1	1	1	1	1	1	1	1	1	1	1	1	1	1	85	sbp	manabarah	3	SECONDARY	35	18-39	vomiting	0	0	1	1	2	rural	2	secondary	3500	NA	1	0
1746	1447	ctc	1	1	1	1	1	1	1	1	1	1	1	1	1	1	1	1	1	1	1	1	1	1	1	1	1	1	1	241	ctc	jhanjhirmangala	3	SECONDARY	35	18-39	teeth pain	0	0	1	2	0	urban	0	No formal edu	4000	NA	1	0
1747	1448	sbp	1	1	1	1	1	1	1	1	1	1	1	1	1	1	1	1	1	1	1	1	1	1	1	1	1	1	1	393	sbp	khetripal	3	SECONDARY	35	18-39	teeth pain	1	0	0	2	0	urban	1	primary	6000	NA	0	0
1748	1449	ctc	1	1	1	1	1	1	1	1	1	1	1	1	1	1	1	1	1	1	1	1	1	1	1	1	1	1	1	62	ctc	sutahat	3	SECONDARY	35	18-39	abdominal pain	1	0	1	2	0	urban	2	secondary	6000	NA	0	0
1749	1450	sbp	1	1	1	1	1	1	1	1	1	1	1	1	1	1	1	1	1	1	1	1	1	1	1	1	1	1	1	324	sbp	SBP	3	SECONDARY	35	18-39	EAR PAIN	1	0	1	2	0	urban	2	secondary	5000	5	NA	0
1750	1451	sbp	1	1	1	1	1	1	1	1	1	1	1	1	1	1	1	1	1	1	1	1	1	1	1	1	1	1	1	275	sbp	dedarnaga	3	SECONDARY	35	18-39	chest pain	1	0	1	1	0	urban	2	secondary	2900	NA	0	0
1751	1452	ngp	1	1	1	1	1	1	1	1	1	1	1	1	1	1	1	1	1	1	1	1	1	1	1	1	1	1	1	321	ngp	kankadaguda	3	SECONDARY	35	18-39	chest pain	1	0	1	1	2	rural	0	No formal edu	4000	NA	0	1
1752	1453	ngp	1	1	1	1	1	1	1	1	1	1	1	1	1	1	1	1	1	1	1	1	1	1	1	1	1	1	1	321	ngp	kankadaguda	3	SECONDARY	35	18-39	chest pain	1	0	1	1	2	rural	0	No formal edu	4000	NA	0	1
1753	1454	ngp	1	1	1	1	1	1	1	1	1	1	1	1	1	1	1	1	1	1	1	1	1	1	1	1	1	1	1	321	ngp	kankadaguda	3	SECONDARY	35	18-39	chest pain	1	0	1	1	2	rural	0	No formal edu	4000	NA	0	1
1754	1455	sbp	1	1	1	1	1	1	1	1	1	1	1	1	1	1	1	1	1	1	1	1	1	1	1	1	1	1	1	109	sbp	modipada	3	SECONDARY	35	18-39	leg pain	1	0	1	2	2	rural	2	secondary	4000	NA	NA	1
1755	1456	sbp	1	1	1	1	1	1	1	1	1	1	1	1	1	1	1	1	1	1	1	1	1	1	1	1	1	1	1	207	sbp	deogaon	3	SECONDARY	35	18-39	kneepain	1	0	1	0	2	rural	2	secondary	5000	NA	0	1
1756	1457	sbp	1	1	1	1	1	1	1	1	1	1	1	1	1	1	1	1	1	1	1	1	1	1	1	1	1	1	1	395	sbp	chatahandi	3	SECONDARY	35	18-39	joint pain	0	NA	1	0	2	rural	0	No formal edu	2000	NA	1	1
1757	1458	sbp	1	1	1	1	1	1	1	1	1	1	1	1	1	1	1	1	1	1	1	1	1	1	1	1	1	1	1	168	sbp	sambalpur	3	SECONDARY	35	18-39	injury to foot	1	0	1	2	0	urban	0	No formal edu	4000	NA	NA	0
1758	1459	ctc	1	1	1	1	1	1	1	1	1	1	1	1	1	1	1	1	1	1	1	1	1	1	1	1	1	1	1	183	ctc	deewanbazar	3	SECONDARY	35	18-39	headache	1	1	1	2	0	urban	1	primary	1500	NA	NA	1
1760	1460	sbp	1	1	1	1	1	1	1	1	1	1	1	1	1	1	1	1	1	1	1	1	1	1	1	1	1	1	1	356	sbp	SBP	3	SECONDARY	35	18-39	cough	1	0	1	2	0	urban	3	grad	8000	4	0	1
1761	1461	ngp	1	1	1	1	1	1	1	1	1	1	1	1	1	1	1	1	1	1	1	1	1	1	1	1	1	1	1	196	ngp	malkangargh-79	3	SECONDARY	35	18-39	cold	0	1	1	2	2	rural	0	No formal edu	3000	NA	1	0
1762	1462	ctc	1	1	1	1	1	1	1	1	1	1	1	1	1	1	1	1	1	1	1	1	1	1	1	1	1	1	1	67	ctc	baxi bazar	3	SECONDARY	35	18-39	common cold	0	1	1	0	0	urban	1	primary	4000	NA	1	0
1763	1463	sbp	1	1	1	1	1	1	1	1	1	1	1	1	1	1	1	1	1	1	1	1	1	1	1	1	1	1	1	340	sbp	p.kamata	3	SECONDARY	35	18-39	dog bite	1	0	1	1	2	rural	NA	primary	4000	NA	0	1
1764	1464	ngp	1	1	1	1	1	1	1	1	1	1	1	1	1	1	1	1	1	1	1	1	1	1	1	1	1	1	1	324	ngp	dunamanda	3	SECONDARY	35	18-39	blood in urine	0	0	1	1	2	rural	0	No formal edu	4000	NA	1	0
1765	1465	ngp	1	1	1	1	1	1	1	1	1	1	1	1	1	1	1	1	1	1	1	1	1	1	1	1	1	1	1	324	ngp	dunnarmunda	3	SECONDARY	35	18-39	hematuria	0	0	1	1	2	rural	0	No formal edu	4000	NA	1	0
1766	1466	ngp	1	1	1	1	1	1	1	1	1	1	1	1	1	1	1	1	1	1	1	1	1	1	1	1	1	1	1	324	ngp	dunnarmunda	3	SECONDARY	35	18-39	hematuria	0	0	1	1	2	rural	0	No formal edu	4000	NA	1	0
1771	1467	sbp	1	1	1	1	0	1	1	1	1	1	1	1	1	1	1	1	1	1	1	1	1	1	1	1	1	1	1	8	sbp	dabgapal	1	PRIMARY	35	18-39	backpain	0	0	1	2	2	rural	2	secondary	5000	4	NA	0
1777	1468	ngp	1	1	0	1	1	1	1	1	1	1	1	1	1	1	1	1	1	1	1	1	1	1	1	1	1	1	1	4	ngp	dunga	1	PRIMARY	35	18-39	hypertension	1	0	1	1	NA	urban	NA	primary	2000	NA	1	0
1778	1469	sbp	1	1	1	1	1	1	1	1	1	1	1	1	1	1	0	1	1	1	1	1	1	1	1	1	1	1	1	62	sbp	pandiapai	1	PRIMARY	35	18-39	injury	0	0	1	1	2	rural	0	No formal edu	2000	NA	0	1
1779	1470	ngp	1	1	1	1	1	1	1	1	1	1	1	1	1	1	0	1	1	1	1	1	1	1	1	1	1	1	1	15	ngp	dabugam	1	PRIMARY	35	18-39	injury	1	0	1	1	2	rural	0	No formal edu	1500	NA	1	1
1780	1471	sbp	1	1	1	1	1	0	1	1	1	1	1	1	1	1	1	1	1	1	1	1	1	1	1	1	1	1	1	43	sbp	pradhanpali	1	PRIMARY	35	18-39	gastritis	1	0	1	0	2	rural	2	secondary	6000	NA	0	0
1784	1472	sbp	1	1	1	1	1	1	1	1	1	1	1	1	1	1	1	1	1	1	1	1	1	1	1	1	1	1	1	11	sbp	dayapal	1	PRIMARY	35	18-39	fever	1	0	1	1	2	rural	1	primary	1500	7	1	1
1785	1473	ctc	1	1	1	1	1	1	1	1	1	1	1	1	1	1	1	1	1	1	1	1	1	1	1	1	1	1	1	17	ctc	godahat	1	PRIMARY	35	18-39	fever	0	0	1	2	2	rural	0	No formal edu	2500	NA	1	1
1786	1474	sbp	1	1	1	1	1	1	1	1	1	1	1	1	1	1	1	1	1	1	1	1	1	1	1	1	1	1	1	25	sbp	talab	1	PRIMARY	35	18-39	fever	1	0	1	2	2	rural	2	secondary	7500	NA	0	0
1787	1475	sbp	1	1	1	1	1	1	1	1	1	1	1	1	1	1	1	1	1	1	1	1	1	1	1	1	1	1	1	8	sbp	bhanukuha	1	PRIMARY	35	18-39	weakness	1	0	1	1	2	rural	2	secondary	5500	NA	0	0
1789	1476	ngp	1	1	1	1	1	1	1	1	1	1	1	1	1	1	1	1	1	1	1	1	1	1	1	1	1	1	1	9	ngp	dulpur	1	PRIMARY	35	18-39	abdominal pain	1	0	1	1	2	rural	0	No formal edu	3000	NA	0	1
1790	1477	ctc	1	1	1	1	1	1	1	1	1	1	1	1	1	1	1	1	1	1	1	1	1	1	1	1	1	1	1	7	ctc	somnath	1	PRIMARY	35	18-39	eye infection	0	NA	1	1	2	rural	0	No formal edu	1500	NA	1	1
1791	1478	sbp	1	1	1	1	1	1	1	1	1	1	1	1	1	1	1	1	1	1	1	1	1	1	1	1	1	1	1	109	sbp	jujomura	1	PRIMARY	35	18-39	leg pain	0	0	1	2	2	rural	2	secondary	5000	6	1	0
1792	1479	sbp	1	1	1	1	1	1	1	1	1	1	1	1	1	1	1	1	1	1	1	1	1	1	1	1	1	1	1	16	sbp	kaluninda	1	PRIMARY	35	18-39	ankle pain	0	0	1	1	2	rural	0	No formal edu	1200	NA	1	1
1793	1480	ngp	1	1	0	1	1	1	1	1	1	1	1	1	1	1	1	1	1	1	1	1	1	1	1	1	1	1	1	46	ngp	ranisala	1	PRIMARY	35	18-39	hypertension	0	0	1	1	2	rural	0	No formal edu	3000	NA	1	0
1795	1481	sbp	1	1	1	1	1	1	1	1	1	1	1	1	1	1	1	1	1	1	1	1	1	1	1	1	1	1	1	116	sbp	kansar	1	PRIMARY	35	18-39	cold	1	0	1	1	2	rural	2	secondary	5000	9	0	0
1796	1482	sbp	1	1	1	1	1	1	1	1	1	1	1	1	1	1	1	1	1	1	1	1	1	1	1	1	1	1	1	69	sbp	dhumabhata	1	PRIMARY	35	18-39	asthma	0	0	1	1	2	rural	1	primary	2400	6	1	1
1802	1483	sbp	1	1	1	1	1	1	1	1	1	1	1	1	1	1	1	1	1	1	1	1	1	0	1	1	1	1	1	55	sbp	khagarinvihar	0	PRIMARY	35	18-39	malaria	1	0	1	2	2	rural	1	primary	1800	15	0	1
1804	1484	ngp	1	1	1	1	1	1	1	1	1	1	1	1	1	1	1	1	1	1	0	1	1	1	1	1	1	1	1	79	ngp	pithaguda	0	PRIMARY	35	18-39	fever	0	0	1	2	NA	urban	NA	primary	5000	NA	1	0
1805	1485	ctc	1	1	1	1	1	1	1	1	1	1	1	1	1	1	0	1	1	1	1	1	1	1	1	1	1	1	1	45	ctc	dhanakhande	0	PRIMARY	35	18-39	injury	1	0	1	2	2	rural	2	secondary	4000	NA	0	1
1806	1486	ctc	1	1	1	0	1	1	1	1	1	1	1	1	1	1	1	1	1	1	1	1	1	1	1	1	1	1	1	77	ctc	padampur	0	PRIMARY	35	18-39	asthma	1	NA	1	0	1	urban	2	secondary	4000	NA	0	1
1808	1487	sbp	1	1	1	1	1	1	1	1	1	1	1	1	1	1	1	1	1	1	1	1	1	1	1	1	1	1	1	74	sbp	baididagaon	0	PRIMARY	35	18-39	fever	0	0	1	2	2	rural	1	primary	5000	5	1	0
1812	1488	sbp	1	1	1	1	1	1	1	1	1	1	1	1	1	1	1	1	1	1	1	1	1	1	1	1	1	1	1	36	sbp	takba	0	PRIMARY	35	18-39	fever	0	0	0	0	2	rural	0	No formal edu	3000	NA	1	1
1813	1489	sbp	1	1	1	1	1	1	1	1	1	1	1	1	1	1	1	1	1	1	1	1	1	1	1	1	1	1	1	61	sbp	dhanaguda	0	PRIMARY	35	18-39	fever	0	0	1	2	2	rural	2	secondary	5000	NA	1	0
1814	1490	ctc	1	1	1	1	1	1	1	1	1	1	1	1	1	1	1	1	1	1	1	1	1	1	1	1	1	1	1	25	ctc	padampur	0	PRIMARY	35	18-39	body ache	0	1	1	0	2	rural	0	No formal edu	3500	NA	1	0
1815	1491	sbp	1	1	1	1	1	1	1	1	1	1	1	1	1	1	1	1	1	1	1	1	1	1	1	1	1	1	1	19	sbp	bedsingar	0	PRIMARY	35	18-39	vomiting	0	0	3	1	2	rural	2	secondary	1500	5	1	1
1816	1492	sbp	1	1	1	1	1	1	1	1	1	1	1	1	1	1	1	1	1	1	1	1	1	1	1	1	1	1	1	58	sbp	swapali	0	PRIMARY	35	18-39	hand pain	0	0	1	1	2	rural	1	primary	3000	NA	1	1
1818	1493	ctc	1	1	1	1	1	1	1	1	1	1	1	1	1	1	1	1	1	1	1	1	1	1	1	1	1	1	1	69	ctc	padampur	0	PRIMARY	35	18-39	severe headache	1	0	1	2	2	rural	2	secondary	7000	NA	1	0
1819	1494	ctc	1	1	1	1	1	1	1	1	1	1	1	1	1	1	1	1	1	1	1	1	1	1	1	1	1	1	1	68	ctc	dehpur	0	PRIMARY	35	18-39	trembling of finger	1	0	1	1	2	rural	NA	primary	1800	NA	0	1
1821	1495	sbp	1	1	1	1	1	1	1	1	1	1	1	1	1	1	1	1	1	1	1	1	1	1	1	1	1	1	1	70	sbp	gadagabahal	0	PRIMARY	35	18-39	cough	0	0	1	1	2	rural	1	primary	2400	3	1	1
1822	1496	sbp	1	1	1	1	1	1	1	1	1	1	1	1	1	1	1	1	1	1	1	1	1	1	1	1	1	1	1	204	sbp	hirakud	4	TERTIARY	34	18-39	piles	1	0	1	0	2	rural	2	secondary	6000	NA	0	0
1823	1497	sbp	1	1	1	1	1	1	1	1	1	1	1	1	1	1	1	1	1	1	1	1	1	1	1	1	1	1	1	242	sbp	burla	4	TERTIARY	34	18-39	fever	1	0	1	2	0	urban	2	secondary	5000	4	1	0
1824	1498	ctc	1	1	1	1	1	1	1	1	1	1	1	1	1	1	1	1	1	1	1	1	1	1	1	1	1	1	1	173	ctc	dhenkanal	4	TERTIARY	34	18-39	abdominal pain	0	0	1	2	2	rural	2	secondary	5000	NA	1	0
1825	1499	ctc	1	1	1	1	1	1	1	1	1	1	1	1	1	1	1	1	1	1	1	1	1	1	1	1	1	1	1	173	ctc	dhenkanal	4	TERTIARY	34	18-39	abdominal pain	0	0	1	2	2	rural	2	secondary	5000	NA	1	0
1826	1500	sbp	1	1	1	1	1	1	1	1	1	1	1	1	1	1	1	1	1	1	1	1	1	1	1	1	1	1	1	202	sbp	hirakud	4	TERTIARY	34	18-39	piles	1	0	1	0	2	rural	2	secondary	6000	NA	NA	0
1827	1501	ctc	1	1	1	1	1	1	1	1	1	1	1	1	1	1	1	1	1	1	1	1	1	1	1	1	1	1	1	NA	ctc	ctc	4	TERTIARY	34	18-39	severe dyspnea	0	0	1	2	0	urban	1	primary	2500	NA	1	0
1828	1502	ctc	1	1	1	1	1	1	1	1	1	1	1	1	1	1	1	1	1	1	1	1	1	1	1	1	1	1	1	NA	ctc	ctc	4	TERTIARY	34	18-39	severe dyspnea	0	0	1	2	0	urban	1	primary	2500	NA	1	0
1829	1503	sbp	1	1	1	1	1	1	1	1	1	1	1	1	1	1	1	1	1	1	1	1	1	1	1	1	1	1	1	NA	sbp	Noshala	4	TERTIARY	34	18-39	cough	0	0	1	2	2	rural	NA	primary	5000	NA	1	0
1830	1504	sbp	1	1	1	1	1	1	1	1	1	1	1	1	1	1	1	1	1	1	1	1	1	1	1	1	1	1	1	158	sbp	Phatak	3	SECONDARY	34	18-39	back ache	0	0	1	2	0	urban	0	No formal edu	4500	NA	1	0
1831	1505	ctc	1	1	1	1	1	1	1	1	1	1	1	1	1	1	1	1	1	1	1	1	1	1	1	1	1	0	1	98	ctc	buxi bazar	3	SECONDARY	34	18-39	antenatal checkup	0	0	1	2	0	urban	2	secondary	5000	NA	1	0
1832	1506	ctc	1	1	1	1	1	1	1	1	1	1	1	1	1	1	0	1	1	1	1	1	1	1	1	1	1	1	1	326	ctc	haripur	3	SECONDARY	34	18-39	injury in hand	1	0	1	0	0	urban	1	primary	3000	NA	0	0
1833	1507	sbp	1	1	1	1	1	1	1	1	1	1	1	1	1	1	1	1	1	1	1	1	1	1	1	1	1	1	1	321	sbp	SBP	3	SECONDARY	34	18-39	fever	0	0	1	2	0	urban	2	secondary	5000	4	1	0
1834	1508	sbp	1	1	1	1	1	1	1	1	1	1	1	1	1	1	1	1	1	1	1	1	1	1	1	1	1	1	1	444	sbp	sambalpur	3	SECONDARY	34	18-39	fever	1	0	1	0	2	rural	0	No formal edu	1500	NA	0	1
1835	1509	ctc	1	1	1	1	1	1	1	1	1	1	1	1	1	1	1	1	1	1	1	1	1	1	1	1	1	1	1	36	ctc	odia bazar	3	SECONDARY	34	18-39	fever	1	1	1	2	0	urban	1	primary	4000	NA	0	0
1836	1510	sbp	1	1	1	1	1	1	1	1	1	1	1	1	1	1	1	1	1	1	1	1	1	1	1	1	1	1	1	45	sbp	SBP	3	SECONDARY	34	18-39	abdominal pain	1	0	0	2	0	urban	3	grad	7500	NA	1	0
1837	1511	sbp	1	1	1	1	1	1	1	1	1	1	1	1	1	1	1	1	1	1	1	1	1	1	1	1	1	1	1	448	sbp	sambalpur	3	SECONDARY	34	18-39	abdominalpain	1	0	1	0	0	urban	2	secondary	4000	NA	0	1
1838	1512	sbp	1	1	1	1	1	1	1	1	1	1	1	1	1	1	1	1	1	1	1	1	1	1	1	1	1	1	1	253	sbp	khetrajpur	3	SECONDARY	34	18-39	left hand finger pain	1	0	1	2	2	rural	2	secondary	4500	NA	0	0
1839	1513	sbp	1	1	1	1	1	1	1	1	1	1	1	1	1	1	1	1	1	1	1	1	1	1	1	1	1	1	1	66	sbp	galabpada	3	SECONDARY	34	18-39	hand pain	0	0	1	2	0	urban	0	No formal edu	4000	NA	1	1
1840	1514	sbp	1	1	1	1	1	1	1	1	1	1	1	1	1	1	1	1	1	1	1	1	1	1	1	1	1	1	1	145	sbp	bayasuri	3	SECONDARY	34	18-39	throat irritation	1	0	1	2	2	rural	1	primary	4500	NA	NA	0
1842	1515	sbp	1	1	1	1	1	1	1	1	1	1	1	1	1	1	0	1	1	1	1	1	1	1	1	1	1	1	1	17	sbp	andhari	1	PRIMARY	34	18-39	leg injury	1	0	1	1	2	rural	1	primary	1500	4	0	1
1844	1516	ngp	1	1	1	1	1	1	1	1	1	1	1	1	1	1	1	1	1	1	1	1	1	1	1	1	1	1	1	60	ngp	ppd	1	PRIMARY	34	18-39	fever	0	0	0	0	2	rural	0	No formal edu	3000	NA	1	1
1845	1517	ctc	1	1	1	1	1	1	1	1	1	1	1	1	1	1	1	1	1	1	1	1	1	1	1	1	1	1	1	112	ctc	salepur	1	PRIMARY	34	18-39	knee pain	1	0	1	2	1	urban	0	No formal edu	3000	NA	1	0
1847	1518	ctc	1	1	1	1	0	1	1	1	1	1	1	1	1	1	1	1	1	1	1	1	1	1	1	1	1	1	1	58	ctc	anantpur	0	PRIMARY	34	18-39	backache	0	0	1	2	2	rural	3	grad	9000	NA	1	0
1850	1519	sbp	1	1	1	1	1	1	0	1	1	1	1	1	1	1	1	1	1	1	1	1	1	1	1	1	1	1	1	130	sbp	burla	4	TERTIARY	33	18-39	chestpain	0	1	3	2	0	urban	2	secondary	5000	1	0	0
1851	1520	ctc	1	1	1	1	1	0	1	1	1	1	1	1	1	1	1	1	1	1	1	1	1	1	1	1	1	1	1	228	ctc	athagarh	4	TERTIARY	33	18-39	acid peptic disease	0	0	1	0	0	urban	1	primary	5000	5	1	0
1852	1521	ctc	1	1	1	1	1	0	1	1	1	1	1	1	1	1	1	1	1	1	1	1	1	1	1	1	1	1	1	228	ctc	athagarh	4	TERTIARY	33	18-39	acid peptic disease	0	0	1	0	0	urban	1	primary	5000	5	1	0
1853	1522	ctc	1	1	1	1	1	1	1	1	1	1	1	1	1	1	0	1	1	1	1	1	1	1	1	1	1	1	1	127	ctc	chandbali	4	TERTIARY	33	18-39	electric burn	0	0	1	2	2	rural	1	primary	5000	6	0	0
1854	1523	ctc	1	1	1	1	1	1	1	1	1	1	1	1	1	1	0	1	1	1	1	1	1	1	1	1	1	1	1	127	ctc	chandbali	4	TERTIARY	33	18-39	electric burn	0	0	1	2	2	rural	1	primary	5000	6	0	0
1855	1524	ctc	1	1	1	1	1	1	1	1	1	1	1	1	1	1	1	1	1	1	1	1	1	0	1	1	1	1	1	11	ctc	ctc	4	TERTIARY	33	18-39	malaria	0	0	1	0	0	urban	1	primary	1000	7	1	1
1856	1525	ctc	1	1	1	1	1	1	1	1	1	1	1	1	1	1	1	1	1	1	1	1	1	0	1	1	1	1	1	11	ctc	ctc	4	TERTIARY	33	18-39	malaria	0	0	1	0	0	urban	1	primary	1000	7	1	1
1857	1526	ctc	1	1	1	1	1	1	1	1	1	1	1	1	1	1	1	1	1	1	1	1	1	1	1	1	1	1	1	168	ctc	pattamundai	4	TERTIARY	33	18-39	headache	0	0	1	2	2	rural	NA	primary	6000	NA	NA	0
1858	1527	ctc	1	1	1	1	1	1	1	1	1	1	1	1	1	1	1	1	1	1	1	1	1	1	1	1	1	1	1	168	ctc	pattamundai	4	TERTIARY	33	18-39	headache	0	0	1	2	2	rural	NA	primary	6000	NA	NA	0
1859	1528	sbp	1	1	1	1	1	1	1	1	1	1	1	1	1	1	0	1	1	1	1	1	1	1	1	1	1	1	1	219	sbp	malada	3	SECONDARY	33	18-39	injury in rt leg	1	0	1	2	NA	urban	NA	primary	8000	NA	0	1
1860	1529	sbp	1	1	1	1	1	1	1	1	1	1	1	1	1	1	1	1	1	1	1	1	1	0	1	1	1	1	1	411	sbp	taminpada	3	SECONDARY	33	18-39	malaria	0	0	1	2	0	urban	0	No formal edu	5000	NA	1	0
1861	1530	ctc	1	1	0	1	1	0	1	1	1	1	1	1	1	1	1	1	1	1	1	1	1	1	1	1	1	1	1	91	ctc	haripur road	3	SECONDARY	33	18-39	gastritis	1	0	1	2	0	urban	1	primary	8000	NA	0	0
1862	1531	sbp	1	1	1	1	1	1	1	1	1	1	1	1	1	1	1	1	1	1	1	1	1	1	1	1	1	1	1	277	sbp	bikanpur	3	SECONDARY	33	18-39	weakness	0	0	1	1	2	rural	0	No formal edu	2500	NA	1	0
1863	1532	sbp	1	1	1	1	1	1	1	1	1	1	1	1	1	1	1	1	1	1	1	1	1	1	1	1	1	1	1	138	sbp	thappapar	3	SECONDARY	33	18-39	cough	1	0	1	1	2	rural	2	secondary	3500	NA	0	0
1864	1533	ngp	1	1	1	1	1	1	1	1	1	1	1	1	1	1	0	1	1	1	1	1	1	1	1	1	1	1	1	20	ngp	papadahandi	1	PRIMARY	33	18-39	injury in right hand	1	0	1	2	2	rural	1	primary	5000	NA	0	0
1866	1534	sbp	1	1	1	1	1	1	1	1	1	1	1	1	1	1	1	1	1	1	1	1	1	1	1	1	1	1	1	11	sbp	burla	4	TERTIARY	32	18-39	fever	0	0	1	2	0	urban	0	No formal edu	5000	12	1	0
1867	1535	ngp	1	1	1	1	1	1	1	1	1	1	1	1	1	1	1	1	1	1	1	1	1	1	1	1	1	1	0	85	ngp	ghatguda	1	PRIMARY	32	18-39	diarrheal disease	0	0	1	2	2	rural	NA	primary	5000	NA	NA	0
1868	1536	ngp	1	1	1	1	1	1	1	1	1	1	1	1	1	1	1	1	1	1	1	1	1	1	1	1	1	1	0	108	ngp	sirisi	1	PRIMARY	32	18-39	diarrheal disease	1	0	1	0	NA	urban	NA	primary	2500	NA	1	1
1869	1537	ctc	1	1	1	1	1	0	1	1	1	1	1	1	1	1	1	1	1	1	1	1	1	1	1	1	1	1	1	125	ctc	ctc	4	TERTIARY	32	18-39	acidity	1	0	0	2	0	urban	2	secondary	5000	3	1	0
1870	1538	ctc	1	1	1	1	1	0	1	1	1	1	1	1	1	1	1	1	1	1	1	1	1	1	1	1	1	1	1	125	ctc	ctc	4	TERTIARY	32	18-39	acidity	1	0	0	2	0	urban	2	secondary	5000	3	1	0
1871	1539	ctc	1	1	1	1	1	1	1	1	1	1	1	1	1	1	1	1	1	1	1	1	1	1	1	0	1	1	1	200	ctc	choudwar	4	TERTIARY	32	18-39	skin disease	0	0	0	2	0	urban	3	grad	12000	NA	1	0
1872	1540	ctc	1	1	1	1	1	1	1	1	1	1	1	1	1	1	1	1	1	1	1	1	1	1	1	0	1	1	1	200	ctc	choudwar	4	TERTIARY	32	18-39	skin disease	0	0	0	2	0	urban	3	grad	12000	NA	1	0
1873	1541	sbp	1	1	1	1	1	1	1	1	1	1	1	1	1	1	1	1	1	1	1	1	1	1	1	0	1	1	1	158	sbp	gosala	4	TERTIARY	32	18-39	skin disease	1	0	1	2	0	urban	1	primary	5000	6	1	0
1874	1542	ctc	1	1	1	1	1	1	1	1	1	1	1	1	1	1	1	1	1	1	1	1	1	1	1	1	1	0	1	20	ctc	naguan	4	TERTIARY	32	18-39	gyenicological problem	0	0	1	0	2	rural	1	primary	3200	6	1	1
1875	1543	ctc	1	1	1	1	1	1	1	1	1	1	1	1	1	1	1	1	1	1	1	1	1	1	1	1	1	0	1	20	ctc	naguan	4	TERTIARY	32	18-39	gyenicological problem	0	0	1	0	2	rural	1	primary	3200	6	1	1
1876	1544	ctc	1	1	1	1	1	1	1	1	1	1	1	1	1	0	1	1	1	1	1	1	1	1	1	1	1	1	1	126	ctc	dhenkanal	4	TERTIARY	32	18-39	hepatitis b	1	0	1	1	0	urban	1	primary	5000	3	0	0
1877	1545	ctc	1	1	1	1	1	1	1	1	1	1	1	1	1	0	1	1	1	1	1	1	1	1	1	1	1	1	1	126	ctc	dhenkanal	4	TERTIARY	32	18-39	hepatitis b	1	0	1	1	0	urban	1	primary	5000	3	0	0
1879	1546	ctc	1	1	1	1	1	1	1	1	1	1	1	1	1	1	1	1	1	1	1	1	1	1	1	1	1	1	1	167	ctc	jajpur	4	TERTIARY	32	18-39	fever headache	1	0	1	2	NA	urban	0	No formal edu	3000	NA	0	1
1880	1547	ctc	1	1	1	1	1	1	1	1	1	1	1	1	1	1	1	1	1	1	1	1	1	1	1	1	1	1	1	NA	ctc	atahata khurda	4	TERTIARY	32	18-39	chest pain	0	0	1	2	2	rural	2	secondary	4000	NA	1	1
1881	1548	ctc	1	1	1	1	1	1	1	1	1	1	1	1	1	1	1	1	1	1	1	1	1	1	1	1	1	1	1	NA	ctc	atahata khurda	4	TERTIARY	32	18-39	chest pain	0	0	1	2	2	rural	2	secondary	4000	NA	1	1
1882	1549	sbp	1	1	1	1	1	1	1	1	1	1	1	1	1	1	1	1	1	1	1	1	1	1	1	1	1	1	1	187	sbp	bargarh	4	TERTIARY	32	18-39	hand pain	1	0	1	0	2	rural	2	secondary	4000	NA	0	0
1884	1550	sbp	1	1	1	1	1	1	1	1	1	1	1	1	1	1	0	1	1	1	1	1	1	1	1	1	1	1	1	405	sbp	indrabati	3	SECONDARY	32	18-39	injury in knee	1	0	1	1	2	rural	0	No formal edu	1000	NA	0	1
1885	1551	ngp	1	1	1	1	1	1	1	1	1	1	1	1	1	1	1	1	1	1	1	1	1	1	1	0	1	1	1	328	ngp	nandahandi	3	SECONDARY	32	18-39	skin disease	1	0	1	2	0	urban	2	secondary	5000	NA	1	0
1886	1552	ngp	1	1	1	1	1	1	1	1	1	1	1	1	1	1	0	1	1	1	1	1	1	1	1	1	1	1	1	353	ngp	sindhiguda	3	SECONDARY	32	18-39	burn injury	0	0	1	1	2	rural	NA	primary	5000	NA	1	0
1887	1553	ngp	1	1	1	1	1	1	1	1	1	1	1	1	1	1	0	1	1	1	1	1	1	1	1	1	1	1	1	34	ngp	nawarangpur town	3	SECONDARY	32	18-39	injury	0	1	1	2	0	urban	0	No formal edu	2200	NA	1	1
1888	1554	ctc	1	1	1	1	1	1	1	1	1	1	1	1	1	1	1	1	1	1	1	1	1	1	1	1	1	0	1	81	ctc	kendarapara	3	SECONDARY	32	18-39	gyneacological problem	0	0	1	2	0	urban	0	No formal edu	3000	NA	1	1
1889	1555	ctc	1	1	1	1	1	1	1	1	1	1	1	1	1	1	0	1	1	1	1	1	1	1	1	1	1	1	1	325	ctc	balarampur	3	SECONDARY	32	18-39	injury in left hand	0	0	1	2	0	urban	1	primary	5000	NA	NA	0
1890	1556	ctc	0	1	1	1	1	1	1	1	1	1	1	1	1	1	1	1	1	1	1	1	1	1	1	1	1	1	1	253	ctc	lima sahi	3	SECONDARY	32	18-39	arthritis	0	1	1	0	0	urban	1	primary	4000	NA	NA	0
1891	1557	ctc	1	1	1	1	1	1	1	1	1	1	1	1	1	1	1	1	1	1	1	1	1	1	1	1	1	0	1	83	ctc	mangalabag	3	SECONDARY	32	18-39	antenatal checkup	0	0	1	2	0	urban	1	primary	3000	NA	1	1
1892	1558	ctc	1	1	1	1	1	1	1	1	1	1	1	1	1	1	1	1	1	1	1	1	1	1	1	0	1	1	1	10	ctc	ramanagar	3	SECONDARY	32	18-39	skin disease	0	0	1	0	0	urban	2	secondary	7000	NA	1	0
1893	1559	ctc	1	1	1	1	1	0	1	1	1	1	1	1	1	1	1	1	1	1	1	1	1	1	1	1	1	1	1	333	ctc	deevan bazar	3	SECONDARY	32	18-39	acid peptic disease	1	0	1	2	0	urban	1	primary	3000	NA	1	1
1894	1560	ctc	1	1	1	1	1	1	1	1	1	1	1	1	1	1	1	1	1	1	1	1	1	1	1	1	1	1	0	301	ctc	calcutta	3	SECONDARY	32	18-39	diarrohea	1	1	1	0	2	rural	1	primary	3000	NA	0	0
1895	1561	ctc	1	1	1	1	1	0	1	1	1	1	1	1	1	1	1	1	1	1	1	1	1	1	1	1	1	1	1	213	ctc	balarampur	3	SECONDARY	32	18-39	acid peptic disease	1	0	0	2	0	urban	2	secondary	4000	NA	1	0
1896	1562	ngp	1	1	1	1	1	1	1	1	1	1	1	1	1	1	1	1	1	1	1	1	1	1	1	0	1	1	1	114	ngp	karanjiaguda	3	SECONDARY	32	18-39	skin infection	1	0	1	2	2	rural	3	grad	3500	NA	0	1
1897	1563	ctc	1	1	0	1	1	1	1	1	1	1	1	1	1	1	1	1	1	1	1	1	1	1	1	1	1	1	1	267	ctc	deewanbazar	3	SECONDARY	32	18-39	hypertension	0	1	1	2	0	urban	0	No formal edu	4000	NA	1	0
1898	1564	sbp	1	1	1	1	1	1	1	1	1	1	1	1	1	1	1	1	1	1	1	1	1	1	1	0	1	1	1	439	sbp	daripalli	3	SECONDARY	32	18-39	skin disease	1	0	1	1	2	rural	0	No formal edu	2500	NA	0	1
1899	1565	sbp	1	1	1	1	1	1	1	1	1	1	1	1	1	1	1	1	1	1	1	1	1	1	1	1	1	1	1	351	sbp	SBP	3	SECONDARY	32	18-39	fever	1	0	1	2	0	urban	3	grad	5000	5	0	0
1900	1566	ctc	1	1	1	1	1	1	1	1	1	1	1	1	1	1	1	1	1	1	1	1	1	1	1	1	1	1	1	138	ctc	deewanbazar	3	SECONDARY	32	18-39	common cold	0	1	1	2	0	urban	2	secondary	3000	NA	1	0
1901	1567	ngp	1	1	1	1	1	1	1	1	1	1	1	1	1	1	1	1	1	1	1	1	1	1	1	1	1	1	1	177	ngp	depalphali	3	SECONDARY	32	18-39	fever	1	0	1	1	2	rural	2	secondary	4000	NA	NA	0
1902	1568	sbp	1	1	1	1	1	1	1	1	1	1	1	1	1	1	1	1	1	1	1	1	1	1	1	1	1	1	1	308	sbp	SBP	3	SECONDARY	32	18-39	fever	0	0	1	0	0	urban	3	grad	2000	2	1	0
1903	1569	sbp	1	1	1	1	1	1	1	1	1	1	1	1	1	1	1	1	1	1	1	1	1	1	1	1	1	1	1	284	sbp	nasir	3	SECONDARY	32	18-39	commoncold	1	0	1	1	2	rural	2	secondary	3500	NA	0	0
1904	1570	sbp	1	1	1	1	1	1	1	1	1	1	1	1	1	1	1	1	1	1	1	1	1	1	1	1	1	1	1	408	sbp	gutaguda	3	SECONDARY	32	18-39	vomiting	1	0	0	2	2	rural	NA	primary	1500	NA	1	1
1905	1571	ngp	1	1	1	1	1	1	1	1	1	1	1	1	1	1	1	1	1	1	1	1	1	1	1	1	1	1	1	90	ngp	nakatiguda	3	SECONDARY	32	18-39	mouth pain	1	0	1	1	2	rural	0	No formal edu	3000	NA	0	0
1906	1572	ngp	1	1	1	1	1	1	1	1	1	1	1	1	1	1	1	1	1	1	1	1	1	1	1	1	1	1	1	469	ngp	kamata	3	SECONDARY	32	18-39	bleeding lips	0	0	1	1	2	rural	0	No formal edu	1800	NA	1	1
1907	1573	ngp	1	1	1	1	1	1	1	1	1	1	1	1	1	1	1	1	1	1	1	1	1	1	1	1	1	1	1	382	ngp	sindhiguda	3	SECONDARY	32	18-39	bleeding lips	0	0	1	1	2	rural	0	No formal edu	1200	NA	1	1
1908	1574	sbp	1	1	1	1	1	1	1	1	1	1	1	1	1	1	1	1	1	1	1	1	1	1	1	1	1	1	1	54	sbp	deogaon	3	SECONDARY	32	18-39	ear pain	0	0	1	2	2	rural	2	secondary	4500	NA	1	0
1909	1575	ctc	1	1	1	1	1	1	1	1	1	1	1	1	1	1	1	1	1	1	1	1	1	1	1	1	1	1	1	131	ctc	bhagatpur	3	SECONDARY	32	18-39	neck pain	0	0	1	2	0	urban	2	secondary	4000	NA	1	0
1910	1576	sbp	1	1	1	1	1	1	1	1	1	1	1	1	1	1	1	1	1	1	1	1	1	1	1	1	1	1	1	92	sbp	balibandha	3	SECONDARY	32	18-39	headache	0	0	1	2	0	urban	NA	primary	3500	NA	1	0
1911	1577	ctc	1	1	0	1	1	1	1	1	1	1	1	1	1	1	1	1	1	1	1	1	1	1	1	1	1	1	1	251	ctc	dhargabazar	3	SECONDARY	32	18-39	headache hypertension	0	1	1	2	0	urban	0	No formal edu	2000	NA	1	1
1912	1578	sbp	1	1	1	1	1	1	1	1	1	1	1	1	1	1	1	1	1	1	1	1	1	1	1	1	1	1	1	230	sbp	zugipalli	3	SECONDARY	32	18-39	headache	1	0	1	2	2	rural	1	primary	4200	NA	0	1
1914	1579	sbp	1	1	1	1	1	1	1	1	1	1	1	1	1	1	1	1	1	1	1	1	1	1	1	1	1	1	1	294	sbp	modipada	3	SECONDARY	32	18-39	cough	1	0	1	0	2	rural	3	grad	10000	NA	0	0
1915	1580	sbp	1	1	1	1	1	1	1	1	1	1	1	1	1	1	1	1	1	1	1	1	1	1	1	1	1	1	1	200	sbp	sambalpur	3	SECONDARY	32	18-39	cough	1	0	1	2	0	urban	0	No formal edu	2200	NA	0	0
1916	1581	sbp	1	1	1	1	1	1	1	1	1	1	1	1	1	1	1	1	1	1	1	1	1	1	1	1	1	1	1	78	sbp	mokhanapada	3	SECONDARY	32	18-39	cold	0	0	0	2	2	rural	NA	primary	3500	NA	1	1
1917	1582	ngp	1	1	1	1	1	1	1	1	1	1	1	1	1	1	1	1	1	1	1	1	1	1	1	1	1	1	1	249	ngp	NGP	3	SECONDARY	32	18-39	cough	0	0	1	2	0	urban	1	primary	5000	4	1	0
1921	1583	ngp	0	1	1	1	1	1	1	1	1	1	1	1	1	1	1	1	1	1	1	1	1	1	1	1	1	1	1	48	ngp	dabugaon	1	PRIMARY	32	18-39	arthritis	1	0	1	0	2	rural	2	secondary	2000	4	0	1
1922	1584	ngp	1	0	1	1	1	1	1	1	1	1	1	1	1	1	1	1	1	1	1	1	1	1	1	1	1	1	1	21	ngp	papadahandi	1	PRIMARY	32	18-39	pain in urine	1	0	0	2	2	rural	3	grad	6000	NA	1	0
1923	1585	ngp	1	1	1	1	1	1	1	1	1	1	1	1	1	1	1	1	1	1	1	1	1	1	1	1	1	1	1	45	ngp	kanyaatharam	1	PRIMARY	32	18-39	fever	0	0	1	1	2	rural	0	No formal edu	2400	6	1	1
1924	1586	ngp	1	1	1	1	1	1	1	1	1	1	1	1	1	1	1	1	1	1	1	1	1	1	1	1	1	1	1	114	ngp	dabugaon	1	PRIMARY	32	18-39	fever	1	0	1	0	2	rural	0	No formal edu	3500	5	0	0
1925	1587	ngp	1	1	1	1	1	1	1	1	1	1	1	1	1	1	1	1	1	1	1	1	1	1	1	1	1	1	1	56	ngp	dabugaon	1	PRIMARY	32	18-39	fever	1	0	1	1	2	rural	2	secondary	2500	4	0	0
1926	1588	ngp	1	1	1	1	1	1	1	1	1	1	1	1	1	1	1	1	1	1	1	1	1	1	1	1	1	1	1	249	ngp	NGP	1	PRIMARY	32	18-39	fever	0	0	1	2	0	urban	NA	primary	5000	4	1	0
1927	1589	sbp	1	1	1	1	1	1	1	1	1	1	1	1	1	1	1	1	1	1	1	1	1	1	1	1	1	1	1	89	sbp	bisalhida	1	PRIMARY	32	18-39	fever	0	0	1	2	2	rural	1	primary	4200	NA	1	0
1928	1590	sbp	1	1	1	1	1	1	1	1	1	1	1	1	1	1	1	1	1	1	1	1	1	1	1	1	1	1	1	108	sbp	sanalopur	1	PRIMARY	32	18-39	fever	1	0	1	2	2	rural	0	No formal edu	3000	NA	1	1
1929	1591	sbp	1	1	1	1	1	1	1	1	1	1	1	1	1	1	1	1	1	1	1	1	1	1	1	1	1	1	1	99	sbp	debipali	1	PRIMARY	32	18-39	abdominal pain	1	2	1	2	2	rural	3	grad	10000	NA	0	0
1930	1592	sbp	1	1	1	1	1	1	1	1	1	1	1	1	1	1	1	1	1	1	1	1	1	1	1	1	1	1	1	85	sbp	bualpali	1	PRIMARY	32	18-39	jaw pain	1	0	1	1	2	rural	0	No formal edu	4500	NA	1	1
1931	1593	ctc	1	1	1	1	1	1	1	1	1	1	1	1	1	1	1	1	1	1	1	1	1	1	1	1	1	1	1	111	ctc	sutaha	1	PRIMARY	32	18-39	wound in mouth	0	1	1	2	0	urban	2	secondary	8000	NA	1	0
1932	1594	sbp	1	1	1	1	1	1	1	1	1	1	1	1	1	1	1	1	1	1	1	1	1	1	1	1	1	1	1	106	sbp	dangpal	1	PRIMARY	32	18-39	headache	1	0	3	1	2	rural	0	No formal edu	1500	3	0	1
1933	1595	ngp	1	1	1	1	1	1	1	1	1	1	1	1	1	1	1	1	1	1	1	1	1	1	1	1	1	1	1	71	ngp	bankasangi	1	PRIMARY	32	18-39	headache	0	0	1	0	2	rural	0	No formal edu	3500	NA	1	1
1934	1596	ngp	1	1	1	1	1	1	1	1	1	1	1	1	1	1	1	1	1	1	1	1	1	1	1	1	1	1	1	80	ngp	dabugaon	1	PRIMARY	32	18-39	cough	1	0	1	1	2	rural	0	No formal edu	2500	4	0	1
1935	1597	sbp	1	1	1	1	1	1	1	1	1	1	1	1	1	1	1	1	1	1	1	1	1	1	1	1	1	1	1	1	sbp	nuapali	1	PRIMARY	32	18-39	cold	1	0	1	2	2	rural	1	primary	2200	NA	1	1
1936	1598	sbp	1	1	1	1	1	1	1	1	1	1	1	1	1	1	1	1	1	1	1	1	1	1	1	0	1	1	1	33	sbp	dharumunda	0	PRIMARY	32	18-39	skin	1	0	0	0	2	rural	1	primary	3200	7	1	0
1937	1599	sbp	1	1	1	1	1	1	1	1	1	1	1	1	1	1	1	1	1	1	1	1	1	1	1	0	1	1	1	62	sbp	hatibari	0	PRIMARY	32	18-39	scabies	1	0	1	2	2	rural	2	secondary	3500	5	0	0
1940	1600	ngp	1	1	1	1	1	0	1	1	1	1	1	1	1	1	1	1	1	1	1	1	1	1	1	1	1	1	1	55	ngp	maidalpur	0	PRIMARY	32	18-39	acidity	0	0	1	2	2	rural	0	No formal edu	2000	NA	1	1
1941	1601	sbp	1	1	1	1	1	1	1	1	1	1	1	1	1	1	1	1	1	1	1	1	1	1	1	1	1	1	1	20	sbp	dhanakhande	0	PRIMARY	32	18-39	body ache	1	0	1	1	2	rural	1	primary	2700	NA	0	0
1944	1602	sbp	1	1	1	1	1	1	1	1	1	1	1	1	1	1	1	1	1	1	1	1	1	1	1	1	1	1	1	25	sbp	sunapali	0	PRIMARY	32	18-39	weakness	0	NA	1	2	2	rural	NA	primary	3000	NA	1	0
1945	1603	sbp	1	1	1	1	1	1	1	1	1	1	1	1	1	1	1	1	1	1	1	1	1	1	1	1	1	1	1	67	sbp	sunapali	0	PRIMARY	32	18-39	weakness	0	1	1	2	2	rural	2	secondary	4200	NA	1	0
1948	1604	ctc	1	1	1	1	1	1	1	1	1	1	1	1	1	1	1	1	1	1	1	1	1	1	1	0	1	1	1	230	ctc	ctc	4	TERTIARY	31	18-39	skin infection	0	0	1	2	0	urban	3	grad	5000	NA	1	0
1949	1605	ctc	1	1	1	1	1	1	1	1	1	1	1	1	1	1	1	1	1	1	1	1	1	1	1	0	1	1	1	230	ctc	ctc	4	TERTIARY	31	18-39	skin infection	0	0	1	2	0	urban	3	grad	5000	NA	1	0
1950	1606	sbp	1	1	1	1	1	1	1	1	1	1	1	1	1	1	1	1	1	1	1	1	1	1	1	1	1	1	1	205	sbp	bagbina	4	TERTIARY	31	18-39	vomiting	1	0	0	2	2	rural	1	primary	4000	NA	1	0
1951	1607	ngp	1	1	1	1	1	1	1	1	1	1	1	1	1	1	1	1	1	1	1	1	1	1	1	0	1	1	1	247	ngp	MALIGUDA	3	SECONDARY	31	18-39	skin	0	0	0	2	2	rural	NA	primary	5000	7	1	0
1952	1608	ngp	1	1	1	1	1	1	1	1	1	1	1	1	1	1	1	1	1	1	1	1	1	1	1	0	1	1	1	247	ngp	maliguda	3	SECONDARY	31	18-39	skin	0	0	0	2	2	rural	1	primary	5000	7	1	0
1953	1609	sbp	1	1	1	1	1	1	1	1	1	1	1	1	1	1	1	1	1	1	1	1	1	1	1	1	1	1	1	465	sbp	SBP	3	SECONDARY	31	18-39	fever	0	0	1	2	0	urban	1	primary	5000	3	1	0
1954	1610	sbp	1	1	1	1	1	1	1	1	1	1	1	1	1	1	1	1	1	1	1	1	1	1	1	1	1	1	1	362	sbp	sambalpur	3	SECONDARY	31	18-39	fever	1	0	1	0	0	urban	1	primary	2200	NA	0	0
1955	1611	sbp	1	1	1	1	1	1	1	1	1	1	1	1	1	1	1	1	1	1	1	1	1	1	1	1	1	1	1	139	sbp	sambalpur	3	SECONDARY	31	18-39	shoulderpain	1	0	0	2	2	rural	3	grad	8000	NA	1	0
1956	1612	ctc	1	1	1	1	1	1	1	1	1	1	1	1	1	1	1	1	1	1	1	1	1	1	1	1	1	1	1	95	ctc	sutahat	3	SECONDARY	31	18-39	knee pain	0	1	1	2	0	urban	NA	primary	6000	NA	NA	0
1957	1613	ngp	1	1	1	1	1	1	1	1	1	1	1	1	1	1	1	1	1	1	1	1	1	1	1	1	1	1	1	88	ngp	kaiguda	3	SECONDARY	31	18-39	headache	0	0	1	2	2	rural	0	No formal edu	4500	NA	1	0
1958	1614	sbp	1	1	1	1	1	1	1	1	1	1	1	1	1	1	1	1	1	1	1	1	1	1	1	1	1	1	0	458	sbp	SBP	3	SECONDARY	31	18-39	cold/diarrhoea	0	1	1	2	0	urban	3	grad	5000	5	1	0
1959	1615	ctc	1	1	1	1	1	1	1	1	1	1	1	1	1	1	1	1	1	1	1	1	1	1	1	1	1	1	1	76	ctc	buxi bazar	3	SECONDARY	31	18-39	blood in sputum	1	0	1	2	0	urban	2	secondary	7000	NA	0	0
1960	1616	ngp	1	1	1	1	1	1	1	1	1	1	1	1	1	1	1	1	1	1	1	1	1	1	1	1	1	1	1	271	ngp	hirly	3	SECONDARY	31	18-39	burning urine	1	0	1	1	2	rural	NA	primary	2500	NA	1	1
1961	1617	ngp	1	1	1	1	1	1	1	1	1	1	1	1	1	1	1	1	1	1	1	1	1	1	1	1	1	1	1	182	ngp	hirly	3	SECONDARY	31	18-39	pain in urine	1	0	1	1	2	rural	2	secondary	3000	NA	1	0
1962	1618	ngp	1	1	1	1	1	1	1	1	1	1	1	1	1	1	1	1	1	1	1	1	1	1	1	1	1	1	1	271	ngp	hirly	3	SECONDARY	31	18-39	burning sensation during urination	1	0	1	1	NA	urban	2	secondary	2500	NA	1	0
1963	1619	ngp	1	1	1	1	1	1	1	1	1	1	1	1	1	1	1	1	1	1	1	1	1	1	1	1	1	1	1	271	ngp	hirly	3	SECONDARY	31	18-39	burning sensation during urination	1	0	1	1	NA	urban	2	secondary	2500	NA	1	0
1964	1620	sbp	1	1	1	1	1	1	1	1	1	1	1	1	1	1	1	1	1	1	1	1	1	1	1	0	1	1	1	83	sbp	jujomura	1	PRIMARY	31	18-39	skin	1	0	1	1	2	rural	2	secondary	5000	12	0	0
1966	1621	sbp	1	1	1	1	1	1	1	1	1	1	1	1	1	1	1	1	1	1	1	1	1	1	1	1	1	1	1	47	sbp	dabla	1	PRIMARY	31	18-39	fever	0	0	1	1	2	rural	1	primary	2400	5	1	1
1967	1622	ngp	1	1	1	1	1	1	1	1	1	1	1	1	1	1	1	1	1	1	1	1	1	1	1	1	1	1	1	65	ngp	dabugaon	1	PRIMARY	31	18-39	fever	0	0	1	2	2	rural	1	primary	1800	7	1	1
1968	1623	sbp	1	1	1	1	1	1	1	1	1	1	1	1	1	1	1	1	1	1	1	1	1	1	1	1	1	1	1	78	sbp	urdhipali	0	PRIMARY	31	18-39	ear pain	1	0	1	2	2	rural	0	No formal edu	2500	NA	1	0
1969	1624	sbp	1	1	1	1	1	1	1	1	1	1	1	1	1	1	1	1	1	1	1	1	1	1	1	1	1	1	1	53	sbp	dhanakhande	0	PRIMARY	31	18-39	cold	1	0	0	1	2	rural	2	secondary	3500	NA	0	0
1970	1625	sbp	1	1	1	1	1	1	1	1	1	1	1	1	1	1	0	1	1	1	1	1	1	1	1	1	1	1	1	65	sbp	bimla	4	TERTIARY	30	18-39	leg injury	1	0	1	0	NA	urban	2	secondary	5000	NA	0	0
1971	1626	sbp	1	1	1	1	1	1	0	1	1	1	1	1	1	1	1	1	1	1	1	1	1	1	1	1	1	1	1	64	sbp	gudhiali	4	TERTIARY	30	18-39	heart pain	0	0	1	2	2	rural	0	No formal edu	4000	NA	NA	1
1972	1627	sbp	1	1	1	1	1	1	1	1	1	1	1	1	1	1	1	1	1	1	1	1	1	1	1	1	1	1	1	NA	sbp	Debagarh	4	TERTIARY	30	18-39	weakness	0	0	1	2	0	urban	2	secondary	1800	NA	1	1
1973	1628	ctc	0	1	1	1	1	1	1	1	1	1	1	1	1	1	1	1	1	1	1	1	1	1	1	1	1	1	1	196	ctc	maindipur	4	TERTIARY	30	18-39	arthritis	0	0	1	2	2	rural	2	secondary	4000	NA	1	1
1974	1629	ctc	0	1	1	1	1	1	1	1	1	1	1	1	1	1	1	1	1	1	1	1	1	1	1	1	1	1	1	196	ctc	maindipur	4	TERTIARY	30	18-39	arthritis	0	0	1	2	2	rural	2	secondary	4000	NA	1	1
1975	1630	ctc	1	1	1	1	1	1	1	1	1	1	1	1	1	1	1	1	1	1	1	1	1	1	1	1	1	1	1	5	ctc	ctc	4	TERTIARY	30	18-39	fever	1	0	1	2	0	urban	1	primary	5000	5	0	0
1976	1631	ctc	1	1	1	1	1	1	1	1	1	1	1	1	1	1	1	1	1	1	1	1	1	1	1	1	1	1	1	5	ctc	ctc	4	TERTIARY	30	18-39	fever	1	0	1	2	0	urban	1	primary	5000	5	0	0
1977	1632	ctc	1	1	1	1	1	1	1	1	1	1	1	1	1	1	1	1	1	1	1	1	1	1	1	1	1	1	1	109	ctc	ctc	4	TERTIARY	30	18-39	fever	0	1	1	2	0	urban	1	primary	5600	4	1	0
1978	1633	ctc	1	1	1	1	1	1	1	1	1	1	1	1	1	1	1	1	1	1	1	1	1	1	1	1	1	1	1	109	ctc	ctc	4	TERTIARY	30	18-39	fever	0	1	1	2	0	urban	1	primary	4500	4	1	0
1979	1634	sbp	1	1	1	1	1	1	1	1	1	1	1	1	1	1	1	1	1	1	1	1	1	1	1	1	1	1	1	138	sbp	burla	4	TERTIARY	30	18-39	fever	0	0	1	2	0	urban	3	grad	5000	4	NA	0
1980	1635	sbp	1	1	1	1	1	1	1	1	1	1	1	1	1	1	1	1	1	1	1	1	1	1	1	1	1	1	1	NA	sbp	chaturgard	4	TERTIARY	30	18-39	fever	1	0	1	1	2	rural	2	secondary	4000	NA	0	1
1981	1636	ctc	1	1	1	1	1	1	1	1	1	1	1	1	1	1	1	1	1	1	1	1	1	1	1	1	1	1	1	NA	ctc	jagatsinghpur	4	TERTIARY	30	18-39	fever	1	0	1	0	2	rural	2	secondary	3000	NA	1	1
1982	1637	ctc	1	1	1	1	1	1	1	1	1	1	1	1	1	1	1	1	1	1	1	1	1	1	1	1	1	1	1	NA	ctc	jagatsinghpur	4	TERTIARY	30	18-39	fever	1	0	1	0	2	rural	2	secondary	3000	NA	1	1
1983	1638	sbp	1	1	0	1	1	1	1	1	1	1	1	1	1	1	1	1	1	1	1	1	1	1	1	1	1	1	1	151	sbp	burla	4	TERTIARY	30	18-39	weakness	0	1	1	2	0	urban	0	No formal edu	4900	6	1	0
1984	1639	sbp	1	1	1	1	1	1	1	1	1	1	1	1	1	1	1	1	1	1	1	1	1	1	1	1	1	1	1	248	sbp	hirakud	4	TERTIARY	30	18-39	weakness	1	0	1	1	0	urban	1	primary	1500	4	0	1
1985	1640	ctc	1	1	1	1	1	1	1	1	1	1	1	1	1	1	1	1	1	1	1	1	1	1	1	1	1	1	1	175	ctc	rajendranagar	4	TERTIARY	30	18-39	swelling of both legs	0	0	1	2	NA	urban	NA	primary	4000	NA	1	0
1986	1641	ctc	1	1	1	1	1	1	1	1	1	1	1	1	1	1	1	1	1	1	1	1	1	1	1	1	1	1	1	175	ctc	rajendranagar	4	TERTIARY	30	18-39	swelling of both legs	0	0	1	2	NA	urban	NA	primary	4000	NA	1	0
1987	1642	sbp	1	1	1	1	1	1	1	1	1	1	1	1	1	1	1	1	1	1	1	1	1	1	1	1	1	1	1	184	sbp	binka	4	TERTIARY	30	18-39	abdominal pain	1	0	1	1	2	rural	2	secondary	4000	NA	0	0
1988	1643	ctc	1	1	1	1	1	1	1	1	1	1	1	1	1	1	1	1	1	1	1	1	1	1	1	1	1	1	1	15	ctc	jajpur	4	TERTIARY	30	18-39	eye pain	1	0	1	2	0	urban	2	secondary	5000	NA	1	0
1989	1644	ctc	1	1	1	1	1	1	1	1	1	1	1	1	1	1	1	1	1	1	1	1	1	1	1	1	1	1	1	15	ctc	jajpur	4	TERTIARY	30	18-39	eye pain	1	0	1	2	0	urban	2	secondary	5000	NA	1	0
1990	1645	sbp	1	1	1	1	1	1	1	1	1	1	1	1	1	1	1	1	1	1	1	1	1	1	1	1	1	1	1	100	sbp	bargarh	4	TERTIARY	30	18-39	kneeache	1	0	1	2	0	urban	3	grad	7000	NA	0	1
1991	1646	ctc	1	1	1	1	1	1	1	1	1	1	1	1	1	1	1	1	1	1	1	1	1	1	1	1	1	1	1	80	ctc	rajkanika	4	TERTIARY	30	18-39	head reeling	0	0	1	2	2	rural	1	primary	5000	NA	NA	0
1992	1647	ctc	1	1	1	1	1	1	1	1	1	1	1	1	1	1	1	1	1	1	1	1	1	1	1	1	1	1	1	80	ctc	rajkanika	4	TERTIARY	30	18-39	head reeling	0	0	1	2	2	rural	1	primary	5000	NA	NA	0
1993	1648	ctc	1	1	1	1	1	1	1	1	1	1	1	1	1	1	1	1	1	1	1	1	1	1	1	1	1	1	1	178	ctc	jagatsinghpur	4	TERTIARY	30	18-39	dry cough	0	0	1	2	2	rural	NA	primary	4500	NA	1	0
1994	1649	ctc	1	1	1	1	1	1	1	1	1	1	1	1	1	1	1	1	1	1	1	1	1	1	1	1	1	1	1	178	ctc	jagatsinghpur	4	TERTIARY	30	18-39	dry cough	0	0	1	2	2	rural	NA	primary	4500	NA	1	0
1995	1650	ctc	1	1	1	1	1	1	1	1	1	1	1	1	1	1	1	1	1	1	1	1	1	1	1	1	1	1	1	170	ctc	bhimrajpur	4	TERTIARY	30	18-39	cough	0	1	1	2	2	rural	1	primary	6000	NA	1	0
1996	1651	ctc	1	1	1	1	1	1	1	1	1	1	1	1	1	1	1	1	1	1	1	1	1	1	1	1	1	1	1	170	ctc	bhimrajpur	4	TERTIARY	30	18-39	cough	0	1	1	2	2	rural	1	primary	6000	NA	1	0
1997	1652	sbp	1	1	1	1	1	1	1	1	1	1	1	1	1	1	1	1	1	1	1	1	1	1	1	1	1	1	1	203	sbp	puna	4	TERTIARY	30	18-39	snake bite	1	0	0	1	2	rural	3	grad	4500	NA	1	1
1998	1653	sbp	1	1	0	1	1	1	1	1	1	1	1	1	1	1	1	1	1	1	1	1	1	1	1	1	1	1	1	468	sbp	SBP	3	SECONDARY	30	18-39	hypertension	0	0	1	1	0	urban	2	secondary	5000	7	1	0
1999	1654	sbp	1	1	1	1	1	1	1	1	1	1	1	1	1	1	1	1	1	1	1	1	1	1	1	0	1	1	1	472	sbp	SBP	3	SECONDARY	30	18-39	skin infection	0	0	1	2	0	urban	0	No formal edu	1800	5	1	1
2001	1655	ngp	1	1	1	1	1	1	1	1	1	1	1	1	1	1	0	1	1	1	1	1	1	1	1	1	1	1	1	312	ngp	koilani	3	SECONDARY	30	18-39	finger injury	0	1	1	1	2	rural	0	No formal edu	3000	NA	1	1
2002	1656	ngp	1	1	1	1	1	1	1	1	1	1	1	1	1	1	0	1	1	1	1	1	1	1	1	1	1	1	1	91	ngp	sanmunda	3	SECONDARY	30	18-39	injury	1	0	1	0	2	rural	1	primary	5000	NA	0	1
2003	1657	ngp	1	1	1	1	1	1	1	1	1	1	1	1	1	1	0	1	1	1	1	1	1	1	1	1	1	1	1	452	ngp	papadahandi	3	SECONDARY	30	18-39	injury	1	0	0	2	2	rural	1	primary	1500	NA	1	1
2004	1658	sbp	1	1	1	1	1	1	1	1	1	1	1	1	1	1	0	1	1	1	1	1	1	1	1	1	1	1	1	84	sbp	bandhapada	3	SECONDARY	30	18-39	injury	1	0	0	2	2	rural	2	secondary	3500	NA	1	1
2005	1659	ctc	1	1	1	1	1	1	1	1	1	1	1	1	1	1	0	1	1	1	1	1	1	1	1	1	1	1	1	21	ctc	geniapada	3	SECONDARY	30	18-39	injury	1	0	1	0	2	rural	2	secondary	5000	NA	0	0
2006	1660	sbp	1	1	1	1	1	1	1	1	1	1	1	1	1	1	0	1	1	1	1	1	1	1	1	1	1	1	1	373	sbp	bilaspur	3	SECONDARY	30	18-39	headinjury	1	1	1	2	2	rural	0	No formal edu	1500	NA	0	0
2007	1661	sbp	1	1	1	1	1	1	1	1	1	1	1	1	1	1	0	1	1	1	1	1	1	1	1	1	1	1	1	250	sbp	budha raja	3	SECONDARY	30	18-39	injury to toe	1	0	1	2	2	rural	1	primary	6000	NA	0	0
2008	1662	ctc	1	1	0	1	1	1	1	1	1	1	1	1	1	1	1	1	1	1	1	1	1	1	1	1	1	1	1	169	ctc	batapur	3	SECONDARY	30	18-39	hypertension/headache	0	0	1	0	0	urban	1	primary	4000	NA	1	1
2009	1663	sbp	1	1	1	1	0	1	1	1	1	1	1	1	1	1	1	1	1	1	1	1	1	1	1	1	1	1	1	414	sbp	banshai	3	SECONDARY	30	18-39	chronic back ache	0	0	1	2	2	rural	2	secondary	13000	NA	1	0
2010	1664	sbp	1	1	1	1	1	1	0	1	1	1	1	1	1	1	1	1	1	1	1	1	1	1	1	1	1	1	1	82	sbp	s.gali	3	SECONDARY	30	18-39	heart problem	0	0	1	2	2	rural	0	No formal edu	2400	NA	1	1
2011	1665	ctc	1	0	1	1	1	1	1	1	1	1	1	1	1	1	1	1	1	1	1	1	1	1	1	1	1	1	1	207	ctc	totasahi	3	SECONDARY	30	18-39	diabetes	0	0	1	2	2	rural	0	No formal edu	5000	NA	1	0
2012	1666	ctc	1	1	0	1	1	1	1	1	1	1	1	1	1	1	1	1	1	1	1	1	1	1	1	1	1	1	1	283	ctc	kendrapara	3	SECONDARY	30	18-39	hypertension	0	1	1	2	0	urban	0	No formal edu	2000	NA	1	1
2013	1667	sbp	1	1	1	1	1	1	1	1	1	1	1	1	1	1	1	1	1	1	1	1	1	1	1	0	1	1	1	257	sbp	budha raja	3	SECONDARY	30	18-39	skin disease	0	0	1	0	2	rural	1	primary	4000	NA	1	0
2014	1668	sbp	1	1	1	1	0	1	1	1	1	1	1	1	1	1	1	1	1	1	1	1	1	1	1	1	1	1	1	113	sbp	Kukrdabali	3	SECONDARY	30	18-39	backache	0	0	1	1	2	rural	3	grad	12000	NA	1	0
2015	1669	sbp	1	1	1	1	1	1	1	1	1	1	1	1	1	1	1	1	1	1	1	1	1	1	1	0	1	1	1	81	sbp	padahapada	3	SECONDARY	30	18-39	skin disease	0	0	1	2	0	urban	3	grad	8000	NA	1	0
2016	1670	ctc	1	1	1	1	1	0	1	1	1	1	1	1	1	1	1	1	1	1	1	1	1	1	1	1	1	1	1	296	ctc	sutahat	3	SECONDARY	30	18-39	acid peptic disease	1	1	1	2	0	urban	2	secondary	5000	NA	1	0
2017	1671	ctc	1	1	1	1	1	1	1	1	1	1	1	1	1	1	1	1	1	1	1	1	1	1	1	1	1	1	1	217	ctc	purighatthana	3	SECONDARY	30	18-39	common cold	0	1	1	2	0	urban	1	primary	2000	NA	1	1
2018	1672	sbp	1	1	1	1	1	1	1	1	1	1	1	1	1	1	1	1	1	1	1	1	1	1	1	1	1	1	1	137	sbp	niritput	3	SECONDARY	30	18-39	bodyache	1	0	1	1	2	rural	0	No formal edu	2000	NA	0	0
2019	1673	sbp	1	1	1	1	1	1	1	1	1	1	1	1	1	1	1	1	1	1	1	1	1	1	1	1	1	1	1	42	sbp	dhiaripada	3	SECONDARY	30	18-39	fever	1	0	1	2	2	rural	0	No formal edu	4000	NA	1	1
2020	1674	ngp	1	1	1	1	1	1	1	1	1	1	1	1	1	1	1	1	1	1	1	1	1	1	1	1	1	1	1	251	ngp	nuaguda	3	SECONDARY	30	18-39	fever	0	0	1	0	2	rural	0	No formal edu	5000	4	1	0
2021	1675	sbp	1	1	1	1	1	1	1	1	1	1	1	1	1	1	1	1	1	1	1	1	1	1	1	1	1	1	1	336	sbp	SBP	3	SECONDARY	30	18-39	fever	0	1	1	2	0	urban	2	secondary	3800	NA	1	0
2022	1676	sbp	1	1	1	1	1	1	1	1	1	1	1	1	1	1	1	1	1	1	1	1	1	1	1	1	1	1	1	333	sbp	SBP	3	SECONDARY	30	18-39	fever	0	2	1	2	0	urban	2	secondary	5000	6	1	0
2023	1677	sbp	0	1	1	1	1	1	1	1	1	1	1	1	1	1	1	1	1	1	1	1	1	1	1	1	1	1	1	307	sbp	SBP	3	SECONDARY	30	18-39	arthritis/fever	0	0	1	1	NA	urban	3	grad	5000	4	1	0
2024	1678	ngp	1	1	1	1	1	1	1	1	1	1	1	1	1	1	1	1	1	1	1	1	1	1	1	1	1	1	1	446	ngp	mundilipur	3	SECONDARY	30	18-39	fever	0	0	1	1	2	rural	0	No formal edu	3500	NA	1	0
2025	1679	ctc	1	1	1	1	1	1	1	1	1	1	1	1	1	1	1	1	1	1	1	1	1	1	1	1	1	1	1	288	ctc	binod vihari	3	SECONDARY	30	18-39	common cold	1	0	1	2	0	urban	2	secondary	3000	NA	0	0
2026	1680	sbp	1	1	1	1	1	1	1	1	1	1	1	1	1	1	1	1	1	1	1	1	1	1	1	1	1	1	1	237	sbp	khetrajpur	3	SECONDARY	30	18-39	fever	1	0	1	2	0	urban	3	grad	12000	NA	0	1
2027	1681	ngp	1	1	1	1	1	1	1	1	1	1	1	1	1	1	1	1	1	1	1	1	1	1	1	1	1	1	1	251	ngp	nuaguda	3	SECONDARY	30	18-39	fever	0	0	1	0	2	rural	0	No formal edu	5000	4	1	0
2028	1682	ctc	1	1	1	1	1	1	1	1	1	1	1	1	1	1	1	1	1	1	1	1	1	1	1	1	1	1	1	159	ctc	dhargabazar	3	SECONDARY	30	18-39	common cold	0	1	1	2	0	urban	1	primary	4000	NA	1	0
2029	1683	ctc	1	1	1	1	1	1	1	1	1	1	1	1	1	1	1	1	1	1	1	1	1	1	1	1	1	1	1	204	ctc	odiabazar	3	SECONDARY	30	18-39	common cold	0	1	1	2	0	urban	1	primary	4000	NA	1	0
2030	1684	sbp	1	1	1	1	1	1	1	1	1	1	1	1	1	1	1	1	1	1	1	1	1	1	1	1	1	1	1	111	sbp	pansala	3	SECONDARY	30	18-39	viral fever	0	0	1	2	2	rural	2	secondary	3500	NA	1	1
2031	1685	ctc	1	1	1	1	1	1	1	1	1	1	1	1	1	1	1	1	1	1	1	1	1	1	1	1	1	1	1	45	ctc	tinkonia bagicha	3	SECONDARY	30	18-39	typhoid fever	0	1	1	2	0	urban	2	secondary	5000	NA	1	0
2032	1686	ctc	1	1	1	1	1	1	1	1	1	1	1	1	1	1	1	1	1	1	1	1	1	1	1	1	1	1	1	273	ctc	talecher	3	SECONDARY	30	18-39	fever and body ache	1	0	1	2	2	rural	1	primary	3400	NA	0	1
2033	1687	ngp	1	1	1	1	1	1	1	1	1	1	1	1	1	1	1	1	1	1	1	1	1	1	1	1	1	1	1	17	ngp	modilipada	3	SECONDARY	30	18-39	fever	1	0	1	2	2	rural	2	secondary	6000	NA	NA	1
2034	1688	ctc	1	1	1	1	1	1	1	1	1	1	1	1	1	1	1	1	1	1	1	1	1	1	1	1	1	1	1	90	ctc	nanisahuchack	3	SECONDARY	30	18-39	common cold	1	1	1	2	0	urban	2	secondary	6000	NA	0	0
2035	1689	sbp	1	1	1	1	1	1	1	1	1	1	1	1	1	1	1	1	1	1	1	1	1	1	1	1	1	1	1	188	sbp	motijiran	3	SECONDARY	30	18-39	sickle cell disease	1	1	0	2	2	rural	2	secondary	3000	NA	1	0
2036	1690	sbp	1	1	1	1	1	1	1	1	1	1	1	1	1	1	1	1	1	1	1	1	1	1	1	1	1	1	1	407	sbp	motijharan	3	SECONDARY	30	18-39	abdominal pain	0	1	1	2	0	urban	1	primary	5000	NA	1	0
2037	1691	ngp	1	1	1	1	1	1	1	1	1	1	1	1	1	1	1	1	1	1	1	1	1	1	1	1	1	1	1	94	ngp	papadahandi	3	SECONDARY	30	18-39	abdominal pain	1	0	1	0	2	rural	0	No formal edu	2500	NA	1	1
2038	1692	ngp	1	1	1	1	1	1	1	1	1	1	1	1	1	1	1	1	1	1	1	1	1	1	1	1	1	1	1	87	ngp	raligaon	3	SECONDARY	30	18-39	abdominal pain	1	0	0	1	2	rural	0	No formal edu	2500	NA	1	1
2039	1693	ngp	1	1	1	1	1	1	1	1	1	1	1	1	1	1	1	1	1	1	1	1	1	1	1	1	1	1	1	59	ngp	sindhiguda	3	SECONDARY	30	18-39	abdominal pain	1	0	1	2	2	rural	0	No formal edu	2000	NA	1	1
2040	1694	ngp	1	1	1	1	1	1	1	1	1	1	1	1	1	1	1	1	1	1	1	1	1	1	1	1	1	1	1	438	ngp	BALIAGHAT	3	SECONDARY	30	18-39	abdominal pain	1	0	1	1	2	rural	2	secondary	3000	NA	0	0
2041	1695	sbp	1	1	1	1	1	1	1	1	1	1	1	1	1	1	1	1	1	1	1	1	1	1	1	1	1	1	1	452	sbp	SBP	3	SECONDARY	30	18-39	toothache	0	1	1	2	0	urban	1	primary	2000	4	1	1
2042	1696	sbp	1	1	1	1	1	1	1	1	1	1	1	1	1	1	1	1	1	1	1	1	1	1	1	1	1	1	1	254	sbp	tamalapada	3	SECONDARY	30	18-39	tooth ache	1	0	1	2	2	rural	2	secondary	3000	NA	0	0
2043	1697	sbp	1	1	1	1	1	1	1	1	1	1	1	1	1	1	1	1	1	1	1	1	1	1	1	1	1	1	1	358	sbp	baibandha	3	SECONDARY	30	18-39	hernia	1	0	1	2	0	urban	1	primary	3000	NA	0	1
2044	1698	ctc	1	1	1	1	1	1	1	1	1	1	1	1	1	1	1	1	1	1	1	1	1	1	1	1	1	1	1	6	ctc	budharaja	3	SECONDARY	30	18-39	inguinal pain	1	0	1	2	2	rural	2	secondary	6000	NA	0	1
2045	1699	ctc	1	1	1	1	1	1	1	1	1	1	1	1	1	1	1	1	1	1	1	1	1	1	1	1	1	1	1	41	ctc	wahid pada	3	SECONDARY	30	18-39	pain in inguinal region	1	0	1	2	2	rural	1	primary	4000	NA	0	1
2046	1700	sbp	1	1	1	1	1	1	1	1	1	1	1	1	1	1	1	1	1	1	1	1	1	1	1	1	1	1	1	249	sbp	khetrajpur	3	SECONDARY	30	18-39	ear ache	1	0	1	2	2	rural	2	secondary	4800	NA	0	0
2047	1701	ngp	1	1	1	1	1	1	1	1	1	1	1	1	1	1	1	1	1	1	1	1	1	1	1	1	1	1	1	15	ngp	modilipada	3	SECONDARY	30	18-39	neck pain	1	0	1	0	2	rural	2	secondary	2800	NA	0	1
2048	1702	ngp	1	1	1	1	1	1	1	1	1	1	1	1	1	1	1	1	1	1	1	1	1	1	1	1	1	1	1	329	ngp	chauroxgada	3	SECONDARY	30	18-39	chest pain	1	0	1	0	2	rural	0	No formal edu	3500	NA	0	0
2049	1703	ngp	1	1	1	1	1	1	1	1	1	1	1	1	1	1	1	1	1	1	1	1	1	1	1	1	1	1	1	326	ngp	potaguda	3	SECONDARY	30	18-39	chest pain	1	0	1	0	2	rural	0	No formal edu	3500	NA	1	1
2050	1704	ngp	1	1	1	1	1	1	1	1	1	1	1	1	1	1	1	1	1	1	1	1	1	1	1	1	1	1	1	379	ngp	papadadi	3	SECONDARY	30	18-39	chest pain	0	0	1	1	2	rural	NA	primary	4500	NA	1	1
2051	1705	ngp	1	1	1	1	1	1	1	1	1	1	1	1	1	1	1	1	1	1	1	1	1	1	1	1	1	1	1	331	ngp	turangiaguda	3	SECONDARY	30	18-39	hand pain	0	0	1	2	2	rural	0	No formal edu	5000	NA	1	0
2052	1706	sbp	1	1	1	1	1	1	1	1	1	1	1	1	1	1	1	1	1	1	1	1	1	1	1	1	1	1	1	186	sbp	dhamapachphut	3	SECONDARY	30	18-39	left hand pain	1	0	1	0	2	rural	2	secondary	3000	NA	0	0
2053	1707	ctc	1	1	1	1	1	1	1	1	1	1	1	1	1	1	1	1	1	1	1	1	1	1	1	1	1	1	1	20	ctc	odi bazar	3	SECONDARY	30	18-39	knee pain	0	0	1	2	0	urban	1	primary	10000	NA	1	0
2054	1708	sbp	1	1	1	1	1	1	1	1	1	1	1	1	1	1	1	1	1	1	1	1	1	1	1	1	1	1	1	433	sbp	silpura	3	SECONDARY	30	18-39	tibia fracture	1	0	1	1	2	rural	0	No formal edu	2000	NA	0	0
2055	1709	sbp	1	1	1	1	1	1	1	1	1	1	1	1	1	1	1	1	1	1	1	1	1	1	1	1	1	1	1	431	sbp	taparnela	3	SECONDARY	30	18-39	tibia fracture	1	0	1	2	2	rural	1	primary	1800	NA	1	1
2056	1710	sbp	1	1	1	1	1	1	1	1	1	1	1	1	1	1	1	1	1	1	1	1	1	1	1	1	1	1	1	395	sbp	motijharan	3	SECONDARY	30	18-39	injury in leg	0	1	1	2	0	urban	1	primary	4500	NA	1	1
2057	1711	sbp	1	1	1	1	1	1	1	1	1	1	1	1	1	1	1	1	1	1	1	1	1	1	1	1	1	1	1	180	sbp	sambalpur	3	SECONDARY	30	18-39	headache and cough	1	0	1	0	0	urban	2	secondary	4000	NA	0	0
2058	1712	ctc	1	1	1	1	1	1	1	1	1	1	1	1	1	1	1	1	1	1	1	1	1	1	1	1	1	1	1	304	ctc	sutahat	3	SECONDARY	30	18-39	headache	0	NA	1	0	NA	urban	0	No formal edu	2500	NA	1	1
2059	1713	ngp	1	1	1	1	1	1	1	1	1	1	1	1	1	1	1	1	1	1	1	1	1	1	1	1	1	1	1	157	ngp	palpur	3	SECONDARY	30	18-39	paralysed	0	0	1	2	2	rural	2	secondary	5000	NA	1	1
2060	1714	ctc	1	1	1	1	1	1	1	1	1	1	1	1	1	1	1	1	1	1	1	1	1	1	1	1	1	1	1	136	ctc	krushak bazar	3	SECONDARY	30	18-39	nerve problem	0	0	1	2	0	urban	2	secondary	4000	NA	1	0
2062	1715	sbp	1	1	1	1	1	1	1	1	1	1	1	1	1	1	1	1	1	1	1	1	1	1	1	1	1	1	1	335	sbp	SBP	3	SECONDARY	30	18-39	cold	1	1	1	2	0	urban	2	secondary	8000	6	1	0
2063	1716	sbp	1	1	1	1	1	1	1	1	1	1	1	1	1	1	1	1	1	1	1	1	1	1	1	1	1	1	1	29	sbp	antapali	3	SECONDARY	30	18-39	cough	1	0	1	1	2	rural	3	grad	4000	NA	NA	1
2064	1717	sbp	1	1	1	1	1	1	1	1	1	1	1	1	1	1	1	1	1	1	1	1	1	1	1	1	1	1	1	89	sbp	dhuanpali	3	SECONDARY	30	18-39	cough	1	0	0	0	2	rural	2	secondary	5000	NA	0	1
2065	1718	sbp	1	1	1	1	1	1	1	1	1	1	1	1	1	1	1	1	1	1	1	1	1	1	1	1	1	1	1	175	sbp	sambalpur	3	SECONDARY	30	18-39	cough	0	0	1	2	0	urban	NA	primary	6000	NA	1	1
2066	1719	sbp	1	1	1	1	1	1	1	1	1	1	1	1	1	1	1	1	1	1	1	1	1	1	1	1	1	1	1	467	sbp	SBP	3	SECONDARY	30	18-39	allergy	0	0	1	2	0	urban	1	primary	1800	6	1	1
2067	1720	sbp	1	1	1	1	1	1	1	1	1	1	1	1	1	1	1	1	1	1	1	1	1	1	1	1	1	1	1	408	sbp	sb pur	3	SECONDARY	30	18-39	dog bite	1	0	0	2	0	urban	3	grad	7000	NA	1	0
2068	1721	ngp	1	1	1	1	1	1	1	1	1	1	1	1	1	1	1	1	1	1	1	1	1	1	1	1	1	1	1	292	ngp	mundiguda	3	SECONDARY	30	18-39	pain in urine	0	0	1	0	2	rural	0	No formal edu	2000	NA	1	0
2069	1722	ngp	1	1	1	1	1	1	1	1	1	1	1	1	1	1	1	1	1	1	1	1	1	1	1	1	1	1	1	292	ngp	murdimala	3	SECONDARY	30	18-39	pain during urination	0	0	1	0	2	rural	0	No formal edu	2000	NA	1	0
2070	1723	ngp	1	1	1	1	1	1	1	1	1	1	1	1	1	1	1	1	1	1	1	1	1	1	1	1	1	1	1	292	ngp	murdimala	3	SECONDARY	30	18-39	pain during urination	0	0	1	0	2	rural	0	No formal edu	2000	NA	1	0
2071	1724	sbp	1	1	1	1	1	1	1	1	1	1	1	1	1	1	1	1	1	1	1	1	1	1	1	1	1	1	1	154	sbp	hinapada	3	SECONDARY	30	18-39	antenatal checkup	0	0	1	1	2	rural	0	No formal edu	3500	NA	1	1
2072	1725	sbp	1	1	1	1	0	1	1	1	1	1	1	1	1	1	1	1	1	1	1	1	1	1	1	1	1	1	1	71	sbp	bhatamara	1	PRIMARY	30	18-39	back pain	0	0	1	2	2	rural	0	No formal edu	5000	6	1	0
2074	1726	ngp	0	1	1	1	1	1	1	1	1	1	1	1	1	1	1	1	1	1	1	1	1	1	1	1	1	1	1	68	ngp	dabugaon	1	PRIMARY	30	18-39	joint pain	1	0	1	2	2	rural	0	No formal edu	2500	4	0	0
2076	1727	sbp	1	1	0	1	1	1	1	1	1	1	1	1	1	1	1	1	1	1	1	1	1	1	1	1	1	1	1	75	sbp	sunapali	1	PRIMARY	30	18-39	hypertension	1	0	1	2	2	rural	0	No formal edu	3000	NA	1	1
2077	1728	ngp	1	1	1	1	0	1	1	1	1	1	1	1	1	1	1	1	1	1	1	1	1	1	1	1	1	1	1	52	ngp	banasangi	1	PRIMARY	30	18-39	shoulder pain	0	0	1	1	2	rural	0	No formal edu	2500	NA	1	1
2078	1729	sbp	1	1	1	1	1	1	1	1	1	1	1	1	1	1	1	1	1	1	1	1	1	1	1	0	1	1	1	119	sbp	delapali	1	PRIMARY	30	18-39	skin infection	0	0	1	2	2	rural	0	No formal edu	2000	NA	1	1
2079	1730	ctc	1	1	1	1	1	1	1	1	1	1	1	1	1	1	0	1	1	1	1	1	1	1	1	1	1	1	1	120	ctc	kulia	1	PRIMARY	30	18-39	injury in hand	1	0	0	2	2	rural	1	primary	4000	NA	1	1
2080	1731	ngp	1	1	1	1	1	1	1	1	1	1	1	1	1	1	1	1	1	1	1	1	1	1	1	1	1	1	1	57	ngp	kenduguda	1	PRIMARY	30	18-39	fever	0	0	1	1	2	rural	0	No formal edu	2100	3	1	1
2081	1732	sbp	1	1	1	1	1	1	1	1	1	1	1	1	1	1	1	1	1	1	1	1	1	1	1	1	1	1	1	90	sbp	bhoipali	1	PRIMARY	30	18-39	fever	0	0	1	1	2	rural	1	primary	2400	6	1	1
2082	1733	sbp	1	1	1	1	1	1	1	1	1	1	1	1	1	1	1	1	1	1	1	1	1	1	1	1	1	1	1	85	sbp	kansar	1	PRIMARY	30	18-39	fever	0	0	1	0	2	rural	1	primary	5000	6	1	0
2083	1734	sbp	1	1	1	1	1	1	1	1	1	1	1	1	1	1	1	1	1	1	1	1	1	1	1	1	1	1	1	13	sbp	singatali	1	PRIMARY	30	18-39	fever	0	1	2	2	2	rural	1	primary	1000	3	1	1
2084	1735	sbp	1	1	1	1	1	1	1	1	1	1	1	1	1	1	1	1	1	1	1	1	1	1	1	1	1	1	1	25	sbp	padiabahal	1	PRIMARY	30	18-39	fever	0	0	1	0	2	rural	2	secondary	3200	4	1	1
2086	1736	ngp	1	1	1	1	1	1	1	1	1	1	1	1	1	1	1	1	1	1	1	1	1	1	1	1	1	1	1	7	ngp	ppd	1	PRIMARY	30	18-39	fever	1	0	1	1	2	rural	0	No formal edu	4000	NA	0	1
2087	1737	ngp	1	1	1	1	1	1	1	1	1	1	1	1	1	1	1	1	1	1	1	1	1	1	1	1	1	1	1	54	ngp	jatawall	1	PRIMARY	30	18-39	fever	1	2	1	2	2	rural	2	secondary	5000	NA	0	0
2088	1738	sbp	1	1	1	1	1	1	1	1	1	1	1	1	1	1	1	1	1	1	1	1	1	1	1	1	1	1	1	114	sbp	majhipali	1	PRIMARY	30	18-39	fever	0	1	1	0	2	rural	0	No formal edu	3500	NA	1	1
2089	1739	ngp	1	1	1	1	1	1	1	1	1	1	1	1	1	1	1	1	1	1	1	1	1	1	1	1	1	1	1	45	ngp	papadahandi	1	PRIMARY	30	18-39	fever	0	0	1	1	2	rural	0	No formal edu	3000	NA	1	0
2090	1740	sbp	1	1	1	1	1	1	1	1	1	1	1	1	1	1	1	1	1	1	1	1	1	1	1	1	1	1	1	98	sbp	sasan	1	PRIMARY	30	18-39	fever	1	0	1	2	2	rural	1	primary	7000	NA	0	1
2091	1741	ngp	1	1	1	1	1	1	1	1	1	1	1	1	1	1	1	1	1	1	1	1	1	1	1	1	1	1	1	5	ngp	baripuda	1	PRIMARY	30	18-39	fever	1	NA	1	0	NA	urban	NA	primary	2500	NA	0	1
2092	1742	ngp	1	1	1	1	1	1	1	1	1	1	1	1	1	1	1	1	1	1	1	1	1	1	1	1	1	1	1	36	ngp	rajamatu	1	PRIMARY	30	18-39	abdominal pain	1	0	1	2	2	rural	1	primary	3000	NA	0	0
2094	1743	sbp	1	1	1	1	1	1	1	1	1	1	1	1	1	1	1	1	1	1	1	1	1	1	1	1	1	1	1	4	sbp	hatibari	1	PRIMARY	30	18-39	piles	0	0	1	2	2	rural	2	secondary	1800	3	1	1
2096	1744	ngp	1	1	1	1	1	1	1	1	1	1	1	1	1	1	1	1	1	1	1	1	1	1	1	1	1	1	1	49	ngp	PPD	1	PRIMARY	30	18-39	neck pain	0	0	1	1	2	rural	0	No formal edu	2500	NA	1	1
2097	1745	ngp	1	1	1	1	1	1	1	1	1	1	1	1	1	1	1	1	1	1	1	1	1	1	1	1	1	1	1	42	ngp	bariguda	1	PRIMARY	30	18-39	dyspnes	1	0	1	1	2	rural	2	secondary	2000	NA	1	1
2098	1746	ngp	1	1	1	1	1	1	1	1	1	1	1	1	1	1	1	1	1	1	1	1	1	1	1	1	1	1	1	100	ngp	dabugaon	1	PRIMARY	30	18-39	cold	1	0	1	1	2	rural	1	primary	5000	5	0	0
2099	1747	sbp	1	1	1	1	1	1	1	1	1	1	1	1	1	1	1	1	1	1	1	1	1	1	1	1	1	1	1	102	sbp	raidanga	1	PRIMARY	30	18-39	cold	0	0	1	1	2	rural	2	secondary	5000	2	0	0
2100	1748	sbp	1	1	1	1	1	1	1	1	1	1	1	1	1	1	1	1	1	1	1	1	1	1	1	1	1	1	1	73	sbp	hatibari	1	PRIMARY	30	18-39	cough	0	0	1	2	2	rural	1	primary	5000	7	1	0
2109	1749	sbp	1	1	1	1	1	1	1	1	1	1	1	1	1	1	1	1	1	1	1	1	1	1	1	1	1	1	1	19	sbp	dhankhande	0	PRIMARY	30	18-39	skin disease	0	0	1	2	2	rural	2	secondary	5000	NA	1	0
2110	1750	sbp	1	0	1	1	1	1	1	1	1	1	1	1	1	1	1	1	1	1	1	1	1	1	1	1	1	1	1	65	sbp	takba	0	PRIMARY	30	18-39	diabetes	0	0	1	2	2	rural	2	secondary	4000	NA	1	0
2111	1751	sbp	1	1	1	1	1	1	1	1	1	1	1	1	1	1	1	1	1	1	1	1	1	1	1	1	1	0	1	73	sbp	banmal	0	PRIMARY	30	18-39	antenatal checkup	0	NA	1	2	2	rural	2	secondary	3000	NA	1	1
2112	1752	sbp	1	1	1	1	1	1	1	1	1	1	1	1	1	1	1	1	1	1	1	1	1	1	1	1	1	1	1	51	sbp	hatibari	0	PRIMARY	30	18-39	fever	0	0	0	1	2	rural	NA	primary	5000	8	1	0
2114	1753	sbp	1	1	1	1	1	1	1	1	1	1	1	1	1	1	1	1	1	1	1	1	1	1	1	1	1	1	1	20	sbp	musakani	0	PRIMARY	30	18-39	fever	0	0	0	1	2	rural	1	primary	5000	4	1	0
2115	1754	sbp	1	1	1	1	1	1	1	1	1	1	1	1	1	1	1	1	1	1	1	1	1	1	1	1	1	1	1	32	sbp	munder	0	PRIMARY	30	18-39	fever	1	0	1	1	2	rural	1	primary	2000	3	0	1
2117	1755	sbp	1	1	1	1	1	1	1	1	1	1	1	1	1	1	1	1	1	1	1	1	1	1	1	1	1	1	1	30	sbp	kulosar	0	PRIMARY	30	18-39	weakness	0	0	1	1	2	rural	0	No formal edu	5000	6	1	0
2118	1756	sbp	1	1	1	1	1	1	1	1	1	1	1	1	1	1	1	1	1	1	1	1	1	1	1	1	1	1	1	40	sbp	takba	0	PRIMARY	30	18-39	mouth pain	1	0	0	0	2	rural	2	secondary	4000	NA	0	1
2120	1757	sbp	1	1	1	1	1	1	1	1	1	1	1	1	1	1	1	1	1	1	1	1	1	1	1	1	1	1	1	37	sbp	hatibari	0	PRIMARY	30	18-39	cough	0	0	1	1	2	rural	1	primary	2200	4	1	0
2121	1758	ctc	1	1	1	1	1	1	1	1	1	1	1	1	1	1	1	1	1	1	1	1	1	1	1	1	1	1	1	63	ctc	modhygaon	0	PRIMARY	30	18-39	common cold	0	1	1	2	2	rural	3	grad	5000	NA	1	0
2122	1759	ctc	1	1	1	1	1	1	1	1	1	1	1	1	1	1	1	1	1	1	1	1	1	1	1	1	1	1	1	28	ctc	padampur	0	PRIMARY	30	18-39	asthma	0	0	1	2	2	rural	2	secondary	7000	NA	1	1
2123	1760	sbp	1	1	1	1	1	1	1	1	1	1	1	1	1	1	0	1	1	1	1	1	1	1	1	1	1	1	1	192	sbp	amrapali	4	TERTIARY	29	18-39	head injury	1	0	1	1	2	rural	0	No formal edu	4000	NA	NA	1
2124	1761	ctc	1	1	1	1	1	1	1	1	1	1	1	1	1	1	1	1	1	1	1	1	1	1	1	1	1	1	1	221	ctc	ctc	4	TERTIARY	29	18-39	fever	0	1	1	2	0	urban	2	secondary	3800	5	1	0
2125	1762	ctc	1	1	1	1	1	1	1	1	1	1	1	1	1	1	1	1	1	1	1	1	1	1	1	1	1	1	1	221	ctc	ctc	4	TERTIARY	29	18-39	fever	0	1	1	2	0	urban	2	secondary	3800	5	1	0
2126	1763	ctc	1	1	1	1	1	1	1	1	1	1	1	1	1	1	1	1	1	1	1	1	1	1	1	1	1	1	1	63	ctc	kuleilo	4	TERTIARY	29	18-39	abdominal pain	1	0	1	2	2	rural	2	secondary	4000	NA	0	0
2127	1764	ctc	1	1	1	1	1	1	1	1	1	1	1	1	1	1	1	1	1	1	1	1	1	1	1	1	1	1	1	63	ctc	kuleilo	4	TERTIARY	29	18-39	abdominal pain	1	0	1	2	2	rural	2	secondary	4000	NA	0	0
2128	1765	ctc	1	1	1	1	1	1	1	1	1	1	1	1	1	1	1	1	1	1	1	1	1	1	1	1	1	1	1	10	ctc	nikitapur	4	TERTIARY	29	18-39	vomiting	1	0	1	2	2	rural	3	grad	1800	5	0	1
2129	1766	ctc	1	1	1	1	1	1	1	1	1	1	1	1	1	1	1	1	1	1	1	1	1	1	1	1	1	1	1	10	ctc	nikitapur	4	TERTIARY	29	18-39	vomiting	1	0	1	2	2	rural	3	grad	1800	5	0	1
2130	1767	sbp	1	1	1	1	1	1	1	1	1	1	1	1	1	1	1	1	1	1	1	1	1	1	1	1	1	1	1	255	sbp	burla	4	TERTIARY	29	18-39	leg pain	1	1	1	2	0	urban	1	primary	5000	5	1	0
2131	1768	sbp	1	1	1	1	1	1	1	1	1	1	1	1	1	1	1	1	1	1	1	1	1	1	1	1	1	1	1	143	sbp	burla	4	TERTIARY	29	18-39	cough	1	0	1	2	0	urban	1	primary	4500	5	0	0
2132	1769	ctc	1	1	1	1	1	1	1	1	1	1	1	1	1	1	1	1	1	1	1	1	1	1	1	1	1	1	1	9	ctc	ctc	4	TERTIARY	29	18-39	urinary tract infection	0	0	1	2	0	urban	2	secondary	5000	5	1	0
2133	1770	ctc	1	1	1	1	1	1	1	1	1	1	1	1	1	1	1	1	1	1	1	1	1	1	1	1	1	1	1	9	ctc	ctc	4	TERTIARY	29	18-39	urinary tract infection	0	0	1	2	0	urban	2	secondary	5000	5	1	0
2134	1771	sbp	1	1	1	1	1	1	1	1	1	1	1	1	1	1	1	1	1	1	1	1	1	1	1	1	1	1	0	141	sbp	bijaraguda	3	SECONDARY	29	18-39	diarrhoea	1	0	1	0	2	rural	2	secondary	2500	NA	0	1
2135	1772	sbp	1	1	1	1	1	0	1	1	1	1	1	1	1	1	1	1	1	1	1	1	1	1	1	1	1	1	1	87	sbp	sunapali	3	SECONDARY	29	18-39	peptic disease	1	1	0	2	2	rural	NA	primary	3000	NA	0	1
2136	1773	ngp	1	1	0	1	1	1	1	1	1	1	1	1	1	1	1	1	1	1	1	1	1	1	1	1	1	1	1	72	ngp	N.W.PUR	3	SECONDARY	29	18-39	hypertension	1	0	1	1	2	rural	0	No formal edu	1500	NA	0	1
2137	1774	ctc	1	1	1	1	1	1	1	1	1	1	1	1	1	1	0	1	1	1	1	1	1	1	1	1	1	1	1	192	ctc	odiabazar	3	SECONDARY	29	18-39	injury left hand	0	0	0	2	0	urban	1	primary	7000	NA	1	0
2138	1775	ctc	1	1	1	1	1	1	1	1	1	1	1	1	1	1	0	1	1	1	1	1	1	1	1	1	1	1	1	277	ctc	kathagola sahi	3	SECONDARY	29	18-39	finger injury	1	0	1	2	0	urban	2	secondary	5000	NA	1	0
2139	1776	ctc	1	1	1	1	1	1	1	1	1	1	1	1	1	1	1	1	1	1	1	1	1	1	1	1	1	0	1	121	ctc	kazibazar	3	SECONDARY	29	18-39	antenatal care	0	0	1	2	0	urban	2	secondary	5000	NA	1	1
2140	1777	ctc	1	1	1	1	1	1	1	1	1	1	1	1	1	1	0	1	1	1	1	1	1	1	1	1	1	1	1	40	ctc	balu bazar	3	SECONDARY	29	18-39	injury in leg	0	1	0	2	0	urban	0	No formal edu	5000	NA	1	0
2141	1778	ctc	1	1	1	1	1	1	1	1	1	1	1	1	1	1	0	1	1	1	1	1	1	1	1	1	1	1	1	295	ctc	b.k.road	3	SECONDARY	29	18-39	injury in arm	1	NA	0	2	0	urban	3	grad	6000	NA	1	0
2142	1779	ctc	1	1	1	1	1	0	1	1	1	1	1	1	1	1	1	1	1	1	1	1	1	1	1	1	1	1	1	209	ctc	purighat	3	SECONDARY	29	18-39	acid peptic disease	1	1	0	2	0	urban	1	primary	7000	NA	1	0
2143	1780	sbp	1	1	1	1	1	1	1	1	1	1	1	1	1	1	1	1	1	1	1	1	1	1	1	1	1	1	1	402	sbp	ichhapal	3	SECONDARY	29	18-39	abdominal pain	0	0	1	1	2	rural	1	primary	4600	NA	1	0
2144	1781	ngp	1	1	1	1	1	1	1	1	1	1	1	1	1	1	1	1	1	1	1	1	1	1	1	1	1	1	1	332	ngp	khantamol	3	SECONDARY	29	18-39	abdominal pain	1	0	1	0	2	rural	0	No formal edu	4000	NA	NA	1
2145	1782	ctc	1	1	1	1	1	1	1	1	1	1	1	1	1	1	1	1	1	1	1	1	1	1	1	1	1	1	1	302	ctc	CDA sec11	3	SECONDARY	29	18-39	abdominal pain	1	0	0	2	0	urban	1	primary	5000	NA	NA	0
2146	1783	sbp	1	1	1	1	1	1	1	1	1	1	1	1	1	1	1	1	1	1	1	1	1	1	1	1	1	1	1	95	sbp	mothira	3	SECONDARY	29	18-39	jaundice	1	1	0	2	2	rural	1	primary	4000	NA	1	1
2147	1784	sbp	1	1	1	1	1	1	1	1	1	1	1	1	1	1	1	1	1	1	1	1	1	1	1	1	1	1	1	136	sbp	sahipada	3	SECONDARY	29	18-39	foot fracture	1	0	1	1	2	rural	2	secondary	5000	NA	0	0
2148	1785	ctc	1	1	1	1	1	1	1	1	1	1	1	1	1	1	1	1	1	1	1	1	1	1	1	1	1	1	1	286	ctc	CDAsec6	3	SECONDARY	29	18-39	headache	1	0	1	0	0	urban	1	primary	4000	NA	1	0
2149	1786	sbp	1	1	1	1	1	1	1	1	1	1	1	1	1	1	1	1	1	1	1	1	1	1	1	1	1	1	1	285	sbp	fatah	3	SECONDARY	29	18-39	cough	1	0	0	2	0	urban	3	grad	7000	NA	1	1
2150	1787	sbp	1	1	1	1	1	1	1	1	1	1	1	1	1	1	1	1	1	1	1	1	1	1	1	1	1	1	1	146	sbp	nuapada	3	SECONDARY	29	18-39	cough	1	1	1	2	2	rural	2	secondary	4200	NA	0	0
2151	1788	sbp	1	1	1	1	1	1	1	1	1	1	1	1	1	1	0	1	1	1	1	1	1	1	1	1	1	1	1	61	sbp	hatibari	1	PRIMARY	29	18-39	hand injury	1	0	1	2	2	rural	1	primary	5000	4	0	0
2152	1789	ngp	1	1	1	1	1	1	1	1	1	1	1	1	1	1	1	1	1	1	1	1	1	1	1	0	1	1	1	13	ngp	dulpur	1	PRIMARY	29	18-39	skin disease	1	0	1	1	2	rural	1	primary	1500	NA	0	1
2153	1790	sbp	1	1	1	1	1	1	1	1	1	1	1	1	1	1	1	1	1	1	1	1	1	1	1	1	1	1	1	108	sbp	jamutal	1	PRIMARY	29	18-39	fever	0	0	1	2	2	rural	1	primary	5000	3	1	0
2154	1791	sbp	1	1	1	1	1	1	1	1	1	1	1	1	1	1	1	1	1	1	1	1	1	1	1	1	1	1	1	53	sbp	dhamara	1	PRIMARY	29	18-39	fever	0	0	0	1	2	rural	1	primary	5000	5	1	0
2156	1792	ctc	1	1	1	1	1	1	1	1	1	1	1	1	1	1	0	1	1	1	1	1	1	1	1	1	1	1	1	3	ctc		0	PRIMARY	29	18-39	injury in shoulder	0	0	1	2	NA	urban	2	secondary	5000	NA	1	0
2157	1793	sbp	1	1	1	1	1	1	1	1	1	1	1	1	1	1	1	1	1	1	1	1	1	1	1	1	1	1	1	36	sbp	hatibari	0	PRIMARY	29	18-39	fever	1	0	1	0	2	rural	1	primary	2500	4	1	1
2158	1794	sbp	1	1	1	1	1	1	1	1	1	1	1	1	1	1	1	1	1	1	1	1	1	1	1	1	1	1	1	62	sbp	takba	0	PRIMARY	29	18-39	fever	1	0	1	0	2	rural	2	secondary	4500	NA	1	0
2159	1795	ctc	1	1	1	1	1	1	1	1	1	1	1	1	1	1	0	1	1	1	1	1	1	1	1	1	1	1	1	240	ctc	ctc	4	TERTIARY	28	18-39	injury	1	0	1	2	0	urban	2	secondary	5000	4	1	0
2160	1796	ctc	1	1	1	1	1	1	1	1	1	1	1	1	1	1	0	1	1	1	1	1	1	1	1	1	1	1	1	240	ctc	ctc	4	TERTIARY	28	18-39	injury	1	0	1	2	0	urban	2	secondary	5000	4	1	0
2161	1797	ctc	1	1	1	1	1	0	1	1	1	1	1	1	1	1	1	1	1	1	1	1	1	1	1	1	1	1	1	191	ctc	rajabagicha	4	TERTIARY	28	18-39	acid peptic disease	0	0	0	2	0	urban	0	No formal edu	20000	NA	1	0
2162	1798	ctc	1	1	1	1	1	0	1	1	1	1	1	1	1	1	1	1	1	1	1	1	1	1	1	1	1	1	1	191	ctc	rajabagicha	4	TERTIARY	28	18-39	acid peptic disease	0	0	0	2	0	urban	0	No formal edu	20000	NA	1	0
2164	1799	sbp	1	1	1	1	1	1	1	1	1	1	1	1	1	1	1	1	1	1	1	1	1	1	1	1	1	1	1	245	sbp	burla	4	TERTIARY	28	18-39	body pain	0	0	1	2	0	urban	2	secondary	5000	5	1	0
2165	1800	sbp	1	1	1	1	1	1	1	1	1	1	1	1	1	1	1	1	1	1	1	1	1	1	1	1	1	1	1	137	sbp	sujanpur	4	TERTIARY	28	18-39	fever	1	0	1	1	2	rural	1	primary	5000	3	0	0
2166	1801	sbp	1	1	1	1	1	1	1	1	1	1	1	1	1	1	1	1	1	1	1	1	1	1	1	1	1	1	1	6	sbp	hirakud	4	TERTIARY	28	18-39	fever	0	0	1	0	0	urban	1	primary	5000	4	1	0
2167	1802	sbp	1	1	1	1	1	1	1	1	1	1	1	1	1	1	1	1	1	1	1	1	1	1	1	1	1	1	1	122	sbp	renet	4	TERTIARY	28	18-39	fever	0	0	0	0	2	rural	1	primary	1800	5	1	1
2168	1803	ctc	1	1	1	1	1	1	1	1	1	1	1	1	1	1	1	1	1	1	1	1	1	1	1	1	1	1	1	174	ctc	tinikonia bagicha	4	TERTIARY	28	18-39	fever	0	0	1	2	0	urban	1	primary	5000	NA	1	0
2169	1804	ctc	1	1	1	1	1	1	1	1	1	1	1	1	1	1	1	1	1	1	1	1	1	1	1	1	1	1	1	174	ctc	tinikonia bagicha	4	TERTIARY	28	18-39	fever	0	0	1	2	0	urban	1	primary	5000	NA	1	0
2170	1805	sbp	1	1	1	1	1	1	1	1	1	1	1	1	1	1	1	1	1	1	1	1	1	1	1	1	1	1	1	NA	sbp	Sividihi	4	TERTIARY	28	18-39	abdominal pain	1	0	1	2	2	rural	3	grad	4000	NA	0	0
2171	1806	ctc	1	1	1	1	1	1	1	1	1	1	1	1	1	1	1	1	1	1	1	1	1	1	1	1	1	1	1	65	ctc	odia bazar	4	TERTIARY	28	18-39	abdominal pain	0	0	1	2	0	urban	1	primary	6000	NA	1	0
2172	1807	ctc	1	1	1	1	1	1	1	1	1	1	1	1	1	1	1	1	1	1	1	1	1	1	1	1	1	1	1	65	ctc	odia bazar	4	TERTIARY	28	18-39	abdominal pain	0	0	1	2	0	urban	1	primary	6000	NA	1	0
2173	1808	sbp	1	1	1	1	1	1	1	1	1	1	1	1	1	1	1	1	1	1	1	1	1	1	1	1	1	1	1	155	sbp	hirakud	4	TERTIARY	28	18-39	eye pain	0	0	1	2	0	urban	2	secondary	5000	3	1	0
2174	1809	ctc	1	1	1	1	1	1	1	1	1	1	1	1	1	1	1	1	1	1	1	1	1	1	1	1	1	1	1	226	ctc	nandapur	4	TERTIARY	28	18-39	ear pain	1	0	1	0	2	rural	1	primary	5000	6	0	1
2175	1810	ctc	1	1	1	1	1	1	1	1	1	1	1	1	1	1	1	1	1	1	1	1	1	1	1	1	1	1	1	226	ctc	nandapur	4	TERTIARY	28	18-39	ear pain	1	0	1	0	2	rural	1	primary	5000	6	0	1
2176	1811	sbp	1	1	1	1	1	1	1	1	1	1	1	1	1	1	1	1	1	1	1	1	1	1	1	1	1	1	1	150	sbp	burla	4	TERTIARY	28	18-39	backpain	1	0	1	2	0	urban	1	primary	5000	5	1	0
2177	1812	sbp	1	1	1	1	1	1	1	1	1	1	1	1	1	1	1	1	1	1	1	1	1	1	1	1	1	1	1	3	sbp	burla	4	TERTIARY	28	18-39	backpain	1	0	1	2	0	urban	2	secondary	1800	5	0	1
2178	1813	ctc	1	1	1	1	1	1	1	1	1	1	1	1	1	1	1	1	1	1	1	1	1	1	1	1	1	1	1	194	ctc	jhanjirimangala	4	TERTIARY	28	18-39	shoulder pain	0	0	1	2	0	urban	3	grad	8000	NA	1	0
2179	1814	ctc	1	1	1	1	1	1	1	1	1	1	1	1	1	1	1	1	1	1	1	1	1	1	1	1	1	1	1	194	ctc	jhanjirimangala	4	TERTIARY	28	18-39	shoulder pain	0	0	1	2	0	urban	3	grad	8000	NA	1	0
2180	1815	sbp	1	1	1	1	1	1	1	1	1	1	1	1	1	1	0	1	1	1	1	1	1	1	1	1	1	1	1	40	sbp	sambalpur	4	TERTIARY	28	18-39	cough	0	0	1	1	0	urban	1	primary	2400	5	1	1
2181	1816	sbp	1	1	1	1	1	1	1	1	1	1	1	1	1	1	1	1	1	1	1	1	1	1	1	1	1	1	1	217	sbp	bbsr	4	TERTIARY	28	18-39	dry cough	1	0	0	2	0	urban	2	secondary	8000	NA	1	0
2182	1817	ctc	1	1	1	1	1	1	1	1	1	1	1	1	1	1	1	1	1	1	1	1	1	1	1	1	1	1	1	1	ctc	badamba	4	TERTIARY	28	18-39	urinary tract infection	1	0	1	2	2	rural	1	primary	1800	6	1	1
2183	1818	ctc	1	1	1	1	1	1	1	1	1	1	1	1	1	1	1	1	1	1	1	1	1	1	1	1	1	1	1	1	ctc	badamba	4	TERTIARY	28	18-39	urinary tract infection	1	0	1	2	2	rural	1	primary	1800	6	1	1
2184	1819	sbp	1	1	1	1	1	1	1	1	1	1	1	1	1	1	1	1	1	1	1	1	1	1	1	1	1	0	1	330	sbp	baraganta	3	SECONDARY	28	18-39	pregnanacy	0	0	1	2	0	urban	2	secondary	5000	4	1	0
2186	1820	sbp	0	1	1	1	1	1	1	1	1	1	1	1	1	1	1	1	1	1	1	1	1	1	1	1	1	1	1	352	sbp	SBP	3	SECONDARY	28	18-39	body pain	0	0	1	2	0	urban	2	secondary	5000	4	1	0
2188	1821	ngp	1	1	1	1	1	1	1	1	1	1	1	1	1	1	1	1	1	1	1	1	1	1	1	1	1	0	1	65	ngp	kaiguda	3	SECONDARY	28	18-39	antenatal checkup	0	0	1	2	2	rural	2	secondary	10000	NA	1	0
2189	1822	ngp	1	1	1	1	1	1	1	1	1	1	1	1	1	1	1	1	1	1	1	1	1	1	1	0	1	1	1	250	ngp	mendriguda	3	SECONDARY	28	18-39	skin infection	1	0	1	1	2	rural	NA	primary	5000	5	1	0
2190	1823	ngp	1	1	1	1	1	1	1	1	1	1	1	1	1	1	1	1	1	1	1	1	1	1	1	0	1	1	1	250	ngp	mendriguda	3	SECONDARY	28	18-39	skin infection	1	0	1	1	2	rural	1	primary	5000	5	1	0
2191	1824	ngp	1	1	1	1	1	1	1	1	1	1	1	1	1	1	0	1	1	1	1	1	1	1	1	1	1	1	1	356	ngp	SIRIGUDA	3	SECONDARY	28	18-39	injury	1	0	1	1	2	rural	0	No formal edu	1000	NA	0	1
2192	1825	sbp	1	1	1	1	0	1	1	1	1	1	1	1	1	1	1	1	1	1	1	1	1	1	1	1	1	1	1	2	sbp	thukaripali	3	SECONDARY	28	18-39	backache	1	0	1	1	2	rural	2	secondary	3500	NA	1	1
2193	1826	ctc	1	1	1	1	1	1	1	1	1	1	1	1	1	1	0	1	1	1	1	1	1	1	1	1	1	1	1	279	ctc	mahanadi bihar	3	SECONDARY	28	18-39	injury in hand	0	0	0	2	0	urban	2	secondary	6000	NA	1	0
2194	1827	ctc	1	1	1	1	1	1	1	1	1	1	1	1	1	1	1	1	1	1	1	1	1	1	1	1	1	0	1	180	ctc	tangi	3	SECONDARY	28	18-39	antenatal vare	0	1	1	2	0	urban	NA	primary	15000	NA	NA	0
2195	1828	sbp	1	1	1	1	1	1	1	1	1	1	1	1	1	1	1	1	1	1	1	1	1	1	1	1	1	0	1	117	sbp	kadabata	3	SECONDARY	28	18-39	antenatal checkup	0	0	1	1	2	rural	0	No formal edu	1000	NA	1	1
2196	1829	ngp	1	1	1	1	1	1	1	1	1	1	1	1	1	1	1	1	1	1	1	1	1	1	1	1	1	1	0	282	ngp	jhariguna	3	SECONDARY	28	18-39	diarrhoeal disease	0	0	1	2	2	rural	1	primary	6000	NA	1	0
2197	1830	ngp	1	1	1	1	1	1	1	1	1	1	1	1	1	1	1	1	1	1	1	1	1	1	1	1	1	1	0	282	ngp	jhariguna	3	SECONDARY	28	18-39	diarrhoeal disease	0	0	1	2	2	rural	1	primary	6000	NA	1	0
2198	1831	ctc	1	1	1	1	1	0	1	1	1	1	1	1	1	1	1	1	1	1	1	1	1	1	1	1	1	1	1	202	ctc	deewanbazar	3	SECONDARY	28	18-39	acdic peptic disease	1	1	1	2	0	urban	1	primary	4000	NA	1	0
2199	1832	ctc	1	1	0	1	1	1	1	1	1	1	1	1	1	1	1	1	1	1	1	1	1	1	1	1	1	1	1	255	ctc	mehendipur	3	SECONDARY	28	18-39	hypertension	0	0	1	2	0	urban	0	No formal edu	4000	NA	NA	0
2200	1833	ctc	1	1	1	1	1	1	1	1	1	1	1	1	1	1	0	1	1	1	1	1	1	1	1	1	1	1	1	73	ctc	bbsr	3	SECONDARY	28	18-39	head injury	1	0	0	2	0	urban	2	secondary	6000	NA	1	0
2201	1834	sbp	1	1	1	1	1	1	1	1	1	1	1	1	1	1	1	1	1	1	1	1	1	1	1	1	1	1	1	326	sbp	SBP	3	SECONDARY	28	18-39	fever	0	0	1	1	2	rural	1	primary	5000	3	1	0
2202	1835	ctc	1	1	1	1	1	1	1	1	1	1	1	1	1	1	1	1	1	1	1	1	1	1	1	1	1	1	1	185	ctc	jhanjhirmangala	3	SECONDARY	28	18-39	cold headache	0	0	0	2	0	urban	3	grad	6000	NA	1	0
2203	1836	ngp	1	1	1	1	1	1	1	1	1	1	1	1	1	1	1	1	1	1	1	1	1	1	1	1	1	1	1	125	ngp	N.G.PUR	3	SECONDARY	28	18-39	fever	0	0	1	2	0	urban	2	secondary	7000	NA	1	0
2204	1837	ctc	1	1	1	1	1	1	1	1	1	1	1	1	1	1	1	1	1	1	1	1	1	1	1	1	1	1	1	343	ctc		3	SECONDARY	28	18-39	cold fever	1	0	0	2	0	urban	3	grad	17000	NA	1	0
2205	1838	ctc	1	1	1	1	1	1	1	1	1	1	1	1	1	1	1	1	1	1	1	1	1	1	1	1	1	1	1	314	ctc	haripur	3	SECONDARY	28	18-39	common cold	1	0	0	2	0	urban	2	secondary	12000	NA	1	0
2206	1839	sbp	1	1	1	1	1	1	1	1	1	1	1	1	1	1	1	1	1	1	1	1	1	1	1	1	1	1	1	313	sbp	SBP	3	SECONDARY	28	18-39	weakness	0	1	1	2	0	urban	0	No formal edu	1800	11	1	1
2207	1840	ctc	1	1	1	1	1	1	1	1	1	1	1	1	1	1	1	1	1	1	1	1	1	1	1	1	1	1	1	153	ctc	jholasahi	3	SECONDARY	28	18-39	swelling leg	0	1	1	2	NA	urban	1	primary	4000	NA	NA	0
2208	1841	sbp	1	1	1	1	1	1	1	1	1	1	1	1	1	1	1	1	1	1	1	1	1	1	1	1	1	1	1	229	sbp	mathlik clg	3	SECONDARY	28	18-39	chikenpox	1	1	1	2	2	rural	2	secondary	6000	NA	1	0
2209	1842	ngp	1	1	1	1	1	1	1	1	1	1	1	1	1	1	1	1	1	1	1	1	1	1	1	1	1	1	1	443	ngp	N.W.PUR	3	SECONDARY	28	18-39	sickel cell anemia	1	0	1	1	0	urban	1	primary	4000	NA	0	1
2210	1843	ngp	1	1	1	1	1	1	1	1	1	1	1	1	1	1	1	1	1	1	1	1	1	1	1	1	1	1	1	298	ngp	daribota	3	SECONDARY	28	18-39	abdominal pain	1	0	1	0	2	rural	0	No formal edu	4000	NA	0	1
2211	1844	ngp	1	1	1	1	1	1	1	1	1	1	1	1	1	1	1	1	1	1	1	1	1	1	1	1	1	1	1	298	ngp	dahibhata	3	SECONDARY	28	18-39	abdominal pain	1	0	1	0	2	rural	0	No formal edu	4000	NA	0	1
2212	1845	ngp	1	1	1	1	1	1	1	1	1	1	1	1	1	1	1	1	1	1	1	1	1	1	1	1	1	1	1	298	ngp	dahibhata	3	SECONDARY	28	18-39	abdominal pain	1	0	1	0	2	rural	0	No formal edu	4000	NA	0	1
2213	1846	sbp	1	1	1	1	1	1	1	1	1	1	1	1	1	1	1	1	1	1	1	1	1	1	1	1	1	1	1	184	sbp	ghundirpur	3	SECONDARY	28	18-39	whole body and abdominal pain	1	0	1	0	2	rural	NA	primary	3000	NA	0	1
2214	1847	sbp	1	1	1	1	1	1	1	1	1	1	1	1	1	1	1	1	1	1	1	1	1	1	1	1	1	1	1	216	sbp	khanduala	3	SECONDARY	28	18-39	gastraitis	1	0	1	0	2	rural	1	primary	4000	NA	0	0
2215	1848	ctc	1	1	1	1	1	1	1	1	1	1	1	1	1	1	1	1	1	1	1	1	1	1	1	1	1	1	1	208	ctc	bhadrak	3	SECONDARY	28	18-39	toothpain	1	0	0	0	2	rural	2	secondary	4000	NA	0	1
2216	1849	ngp	1	1	1	1	1	1	1	1	1	1	1	1	1	1	1	1	1	1	1	1	1	1	1	1	1	1	1	369	ngp	baigam	3	SECONDARY	28	18-39	mouth ulcer	1	0	1	2	2	rural	NA	primary	5000	4	0	0
2217	1850	sbp	1	1	1	1	1	1	1	1	1	1	1	1	1	1	1	1	1	1	1	1	1	1	1	1	1	1	1	58	sbp	ichapali	3	SECONDARY	28	18-39	chest pain	0	NA	1	1	2	rural	1	primary	5000	NA	0	0
2218	1851	sbp	1	1	1	1	1	1	1	1	1	1	1	1	1	1	1	1	1	1	1	1	1	1	1	1	1	1	1	18	sbp	dhama	3	SECONDARY	28	18-39	chest pain	1	0	1	2	2	rural	1	primary	2800	NA	0	1
2219	1852	ngp	1	1	1	1	1	0	1	1	1	1	1	1	1	1	1	1	1	1	1	1	1	1	1	1	1	1	1	205	ngp	kamata	3	SECONDARY	28	18-39	chest pain	0	0	1	1	2	rural	2	secondary	2500	NA	1	1
2220	1853	ctc	1	1	1	1	1	1	1	1	1	1	1	1	1	1	1	1	1	1	1	1	1	1	1	1	1	1	1	29	ctc	dashapur	3	SECONDARY	28	18-39	chest pain	1	0	1	1	2	rural	3	grad	5000	NA	0	0
2221	1854	ctc	1	1	1	1	1	0	1	1	1	1	1	1	1	1	1	1	1	1	1	1	1	1	1	1	1	1	1	335	ctc	kalyani nagar	3	SECONDARY	28	18-39	acid peptic disease foot pain	1	0	1	2	0	urban	0	No formal edu	2000	NA	1	1
2222	1855	ctc	1	1	1	1	1	1	1	1	1	1	1	1	1	1	1	1	1	1	1	1	1	1	1	1	1	1	1	42	ctc	shankar pur	3	SECONDARY	28	18-39	fracture of leg	1	0	1	2	0	urban	0	No formal edu	5000	NA	0	0
2223	1856	ctc	1	1	1	1	1	1	1	1	1	1	1	1	1	1	1	1	1	1	1	1	1	1	1	1	1	1	1	284	ctc	b.k.road	3	SECONDARY	28	18-39	headache	1	0	0	2	0	urban	3	grad	15000	NA	1	0
2224	1857	sbp	1	1	1	1	1	1	1	1	1	1	1	1	1	1	1	1	1	1	1	1	1	1	1	1	1	1	1	317	sbp	SBP	3	SECONDARY	28	18-39	cough	0	0	1	1	2	rural	1	primary	5000	3	1	0
2225	1858	sbp	1	1	1	1	1	1	1	1	1	1	1	1	1	1	1	1	1	1	1	1	1	1	1	1	1	1	1	221	sbp	patroajanpada	3	SECONDARY	28	18-39	cough	1	0	0	2	2	rural	3	grad	6000	NA	1	1
2226	1859	ngp	1	1	1	1	1	1	1	1	1	1	1	1	1	1	1	1	1	1	1	1	1	1	1	1	1	1	1	158	ngp	kamata	3	SECONDARY	28	18-39	dog bite	0	1	1	2	2	rural	0	No formal edu	6000	NA	1	1
2227	1860	ngp	1	1	1	1	1	0	1	1	1	1	1	1	1	1	1	1	1	1	1	1	1	1	1	1	1	1	1	117	ngp	dabugaon	1	PRIMARY	28	18-39	gastritis	1	0	1	2	2	rural	1	primary	1800	4	0	1
2230	1861	sbp	1	1	1	1	0	1	1	1	1	1	1	1	1	1	1	1	1	1	1	1	1	1	1	1	1	1	1	62	sbp	kansar	1	PRIMARY	28	18-39	back pain	0	0	1	2	2	rural	2	secondary	1500	4	1	1
2232	1862	ngp	1	1	1	1	0	1	1	1	1	1	1	1	1	1	1	1	1	1	1	1	1	1	1	1	1	1	1	63	ngp	pokarguda	1	PRIMARY	28	18-39	back pain	1	0	1	1	2	rural	1	primary	3000	NA	0	1
2233	1863	sbp	1	1	1	1	1	1	1	1	1	1	1	1	1	1	0	1	1	1	1	1	1	1	1	1	1	1	1	39	sbp	bisalkenda	1	PRIMARY	28	18-39	injury	1	0	1	2	2	rural	3	grad	8000	NA	0	0
2234	1864	ngp	1	1	1	1	1	1	1	1	1	1	1	1	1	1	1	1	1	1	1	1	1	1	1	1	1	0	1	12	ngp	DABUGAM	1	PRIMARY	28	18-39	antenatal checkup	0	0	1	1	2	rural	0	No formal edu	1000	NA	1	1
2235	1865	ctc	1	1	1	1	1	1	1	1	1	1	1	1	1	1	1	1	1	1	1	1	1	1	1	0	1	1	1	20	ctc	relisahi	1	PRIMARY	28	18-39	skin infection	0	0	1	0	2	rural	0	No formal edu	2000	NA	1	1
2236	1866	ngp	1	1	1	1	1	1	1	1	1	1	1	1	1	1	1	1	1	1	1	1	1	1	1	1	1	0	1	48	ngp	sundarguda	1	PRIMARY	28	18-39	antenatal checkup	0	0	1	1	2	rural	1	primary	3000	NA	1	0
2237	1867	ngp	1	1	1	1	1	1	1	1	1	1	1	1	1	1	1	1	1	1	1	1	1	1	1	1	1	1	1	105	ngp	dabugaon	1	PRIMARY	28	18-39	fever	1	0	1	1	2	rural	0	No formal edu	1500	6	1	1
2238	1868	ngp	1	1	1	1	1	1	1	1	1	1	1	1	1	1	1	1	1	1	1	1	1	1	1	1	1	1	1	75	ngp	dabugaon	1	PRIMARY	28	18-39	fever	1	0	1	2	2	rural	2	secondary	2800	4	0	0
2239	1869	sbp	1	1	1	1	1	1	1	1	1	1	1	1	1	1	1	1	1	1	1	1	1	1	1	1	1	1	1	120	sbp	andheri	1	PRIMARY	28	18-39	fever	0	0	1	1	2	rural	1	primary	2500	5	1	1
2240	1870	sbp	1	1	1	1	1	1	1	1	1	1	1	1	1	1	1	1	1	1	1	1	1	1	1	1	1	1	1	92	sbp	lambe	1	PRIMARY	28	18-39	wound in mouth	1	0	0	1	2	rural	2	secondary	8000	NA	1	1
2241	1871	sbp	1	1	1	1	1	1	1	1	1	1	1	1	1	1	1	1	1	1	1	1	1	1	1	1	1	1	1	16	sbp	kansar	1	PRIMARY	28	18-39	ear pain	0	0	1	1	2	rural	1	primary	5000	6	1	0
2242	1872	sbp	1	1	1	1	1	1	1	1	1	1	1	1	1	1	1	1	1	1	1	1	1	1	1	1	1	1	1	103	sbp	jujomura	1	PRIMARY	28	18-39	headache	1	0	0	2	2	rural	2	secondary	5000	5	1	0
2243	1873	sbp	1	1	1	1	1	1	1	1	1	1	1	1	1	1	1	1	1	1	1	1	1	1	1	0	1	1	1	1	sbp	gadgadabahyal	0	PRIMARY	28	18-39	skin	1	0	1	1	2	rural	1	primary	1500	7	0	1
2244	1874	sbp	1	1	1	1	1	1	1	1	1	1	1	1	1	1	1	1	1	1	1	1	1	1	1	0	1	1	1	2	sbp	balanda	0	PRIMARY	28	18-39	skin	1	0	0	0	2	rural	3	grad	5000	4	1	0
2245	1875	ngp	1	1	1	1	1	1	1	1	1	1	1	1	1	1	1	1	1	1	1	1	1	1	1	1	1	1	0	282	ngp	jharigha	0	PRIMARY	28	18-39	diarrheal disease	0	0	1	2	2	rural	1	primary	6000	NA	1	0
2246	1876	sbp	1	1	1	1	1	1	1	1	1	1	1	1	1	1	1	1	1	1	0	1	1	1	1	1	1	1	1	6	sbp	rajanagar	0	PRIMARY	28	18-39	thyroid	0	1	1	2	2	rural	2	secondary	6000	NA	1	0
2247	1877	sbp	1	1	1	1	1	1	1	1	1	1	1	1	1	1	1	1	1	1	1	1	1	1	1	0	1	1	1	39	sbp	sindupang	0	PRIMARY	28	18-39	skin disease	1	0	1	0	2	rural	1	primary	4000	NA	0	1
2250	1878	ctc	1	1	1	1	1	1	1	1	1	0	1	1	1	1	1	1	1	1	1	1	1	1	1	1	1	1	1	30	ctc	padampur	0	PRIMARY	28	18-39	jaw pain	0	0	1	2	2	rural	0	No formal edu	2000	NA	1	1
2251	1879	ctc	1	1	1	1	1	1	1	1	1	1	1	1	1	1	1	1	1	1	1	1	1	1	1	1	1	1	1	71	ctc	padampur	0	PRIMARY	28	18-39	urinary tract infection	0	0	1	1	2	rural	1	primary	4500	NA	1	1
2253	1880	ctc	1	1	1	1	1	1	1	1	1	1	1	1	1	1	1	1	1	1	1	1	1	1	1	1	1	0	1	241	ctc	sirisi	4	TERTIARY	27	18-39	pregnancy	0	0	1	2	2	rural	NA	primary	6000	4	1	1
2254	1881	sbp	1	1	1	1	1	1	1	1	1	1	1	1	1	1	1	1	1	1	1	1	1	1	1	0	1	1	1	35	sbp	atabira	4	TERTIARY	27	18-39	skin disease	0	0	1	2	2	rural	2	secondary	5000	4	1	0
2255	1882	sbp	1	1	1	1	1	1	1	1	1	1	1	1	1	1	1	1	1	1	1	1	1	1	1	1	1	1	0	160	sbp	burla	4	TERTIARY	27	18-39	diarrohea	1	0	1	2	0	urban	2	secondary	5000	5	0	0
2256	1883	ctc	1	1	1	1	1	1	1	1	1	1	1	1	1	1	0	1	1	1	1	1	1	1	1	1	1	1	1	117	ctc	aul	4	TERTIARY	27	18-39	injury to and head	1	0	1	2	2	rural	2	secondary	5000	5	0	0
2257	1884	ctc	1	1	1	1	1	1	1	1	1	1	1	1	1	1	0	1	1	1	1	1	1	1	1	1	1	1	1	117	ctc	aul	4	TERTIARY	27	18-39	injury to and head	1	0	1	2	2	rural	2	secondary	5000	5	0	0
2258	1885	sbp	1	1	1	1	1	1	1	1	1	1	1	1	1	1	1	1	1	1	1	1	1	1	1	0	1	1	1	144	sbp	burla	4	TERTIARY	27	18-39	skin disease	1	1	1	2	0	urban	1	primary	5000	5	0	0
2259	1886	sbp	1	1	1	1	1	1	1	1	1	1	1	1	1	1	1	1	1	1	1	1	1	1	1	1	1	1	1	247	sbp	burla	4	TERTIARY	27	18-39	fever	1	1	0	2	0	urban	1	primary	1800	5	1	1
2260	1887	sbp	1	1	1	1	1	1	1	1	1	1	1	1	1	1	1	1	1	1	1	1	1	1	1	1	1	1	1	246	sbp	burla	4	TERTIARY	27	18-39	fever	0	0	1	2	0	urban	2	secondary	5000	12	1	0
2261	1888	ctc	1	1	1	1	1	1	1	1	1	1	1	1	1	1	1	1	1	1	1	1	1	1	1	1	1	1	1	118	ctc	nuapada	4	TERTIARY	27	18-39	fever	1	0	1	0	2	rural	0	No formal edu	2500	5	0	1
2262	1889	ctc	1	1	1	1	1	1	1	1	1	1	1	1	1	1	1	1	1	1	1	1	1	1	1	1	1	1	1	118	ctc	nuapada	4	TERTIARY	27	18-39	fever	1	0	1	0	2	rural	0	No formal edu	2500	5	0	1
2263	1890	sbp	1	1	1	1	1	1	1	1	1	1	1	1	1	1	1	1	1	1	1	1	1	1	1	1	1	1	1	200	sbp	station pada	4	TERTIARY	27	18-39	abdominal pain	1	0	0	0	0	urban	3	grad	6000	NA	NA	1
2264	1891	ctc	1	1	1	1	1	1	1	1	1	1	1	1	1	1	1	1	1	1	1	1	1	1	1	1	1	1	1	139	ctc	dhanmandal	4	TERTIARY	27	18-39	ear pain	0	1	1	2	2	rural	2	secondary	3800	5	1	0
2265	1892	ctc	1	1	1	1	1	1	1	1	1	1	1	1	1	1	1	1	1	1	1	1	1	1	1	1	1	1	1	139	ctc	dhanmandal	4	TERTIARY	27	18-39	ear pain	0	1	1	2	2	rural	2	secondary	3800	5	1	0
2266	1893	ctc	1	1	1	1	1	1	1	1	1	1	1	1	1	1	1	1	1	1	1	1	1	1	1	1	1	1	1	110	ctc	chhatia	4	TERTIARY	27	18-39	urinary tract infection	0	0	1	2	2	rural	3	grad	5000	6	1	0
2267	1894	ctc	1	1	1	1	1	1	1	1	1	1	1	1	1	1	1	1	1	1	1	1	1	1	1	1	1	1	1	110	ctc	chhatia	4	TERTIARY	27	18-39	urinary tract infection	0	0	1	2	2	rural	3	grad	5000	6	1	0
2268	1895	ngp	1	1	1	1	1	1	1	1	1	1	1	1	1	1	0	1	1	1	1	1	1	1	1	1	1	1	1	210	ngp	ngp	3	SECONDARY	27	18-39	injury	1	0	1	0	0	urban	NA	primary	3000	2	0	1
2269	1896	sbp	1	1	1	1	1	1	1	1	1	1	1	1	1	1	1	1	1	1	1	1	1	1	1	1	1	1	0	462	sbp	hirakud	3	SECONDARY	27	18-39	diarrhoea	0	0	1	0	0	urban	1	primary	5000	7	1	0
2270	1897	ctc	1	1	1	1	0	1	1	1	1	1	1	1	1	1	1	1	1	1	1	1	1	1	1	1	1	1	1	275	ctc	rajabagicha	3	SECONDARY	27	18-39	backache	0	0	1	2	0	urban	1	primary	4000	NA	1	0
2272	1898	ctc	1	1	1	1	1	1	1	1	1	1	1	1	1	1	1	1	1	1	1	1	1	1	1	1	1	1	1	124	ctc	kathagolasahi	3	SECONDARY	27	18-39	fracture of leg	0	0	1	2	0	urban	2	secondary	6000	NA	1	0
2273	1899	ngp	1	1	1	1	1	1	1	1	1	1	1	1	1	1	1	1	1	1	1	1	1	1	1	1	1	1	1	437	ngp	maidalpur	3	SECONDARY	27	18-39	hypertension	0	0	1	2	2	rural	3	grad	10000	NA	1	0
2274	1900	ctc	1	1	1	0	1	1	1	1	1	1	1	1	1	1	0	1	1	1	1	1	1	1	1	1	1	1	1	147	ctc	alisabazar	3	SECONDARY	27	18-39	injury in finger	1	1	1	0	0	urban	0	No formal edu	3000	NA	0	1
2275	1901	sbp	1	1	1	0	1	1	1	1	1	1	1	1	1	1	1	1	1	1	1	1	1	1	1	1	1	1	1	25	sbp	jarasama	3	SECONDARY	27	18-39	lung disease	1	0	1	2	0	urban	0	No formal edu	3000	NA	NA	0
2276	1902	ngp	1	1	1	1	1	1	1	1	1	1	1	1	1	1	0	1	1	1	1	1	1	1	1	1	1	1	1	290	ngp	N.W.PUR	3	SECONDARY	27	18-39	leg injury	1	0	0	2	0	urban	2	secondary	10000	NA	1	0
2277	1903	ngp	1	1	1	1	1	1	1	1	1	1	1	1	1	1	0	1	1	1	1	1	1	1	1	1	1	1	1	290	ngp	ngp	3	SECONDARY	27	18-39	leg injury	1	0	0	2	0	urban	2	secondary	10000	NA	1	0
2278	1904	ngp	1	1	1	1	1	1	1	1	1	1	1	1	1	1	0	1	1	1	1	1	1	1	1	1	1	1	1	290	ngp	ngp	3	SECONDARY	27	18-39	leg injury	1	0	0	2	0	urban	2	secondary	10000	NA	1	0
2279	1905	ctc	1	1	1	1	1	1	1	1	1	1	1	1	1	1	1	1	1	1	1	1	1	1	1	1	1	1	1	265	ctc	buxibazar	3	SECONDARY	27	18-39	burning of urine	1	0	0	2	0	urban	3	grad	7000	NA	0	0
2280	1906	sbp	1	1	1	1	1	1	1	1	1	1	1	1	1	1	1	1	1	1	1	1	1	0	1	1	1	1	1	276	sbp	medha bazar	3	SECONDARY	27	18-39	malaria	0	1	1	2	0	urban	1	primary	7000	NA	1	1
2281	1907	ngp	1	1	1	1	0	1	1	1	1	1	1	1	1	1	1	1	1	1	1	1	1	1	1	1	1	1	1	194	ngp	balugaon	3	SECONDARY	27	18-39	backache	0	1	1	2	0	urban	1	primary	4000	NA	1	0
2282	1908	ctc	1	1	1	1	1	1	1	1	1	1	1	1	1	1	1	1	1	1	1	1	1	1	1	0	1	1	1	12	ctc	salepur	3	SECONDARY	27	18-39	skin disease in face	0	0	1	2	0	urban	2	secondary	2000	NA	1	0
2283	1909	ctc	1	1	1	1	1	1	1	1	1	1	1	1	1	1	0	1	1	1	1	1	1	1	1	1	1	1	1	215	ctc	kazibazar	3	SECONDARY	27	18-39	injury in leg	1	1	1	2	0	urban	1	primary	5000	NA	1	0
2284	1910	ctc	1	1	1	1	1	1	1	1	1	1	1	1	1	1	0	1	1	1	1	1	1	1	1	1	1	1	1	299	ctc	jhanjhirmangala	3	SECONDARY	27	18-39	injury in leg	1	0	0	2	0	urban	1	primary	5000	NA	1	0
2285	1911	ngp	1	1	1	1	1	1	1	1	1	1	1	1	1	1	1	1	1	1	1	1	1	1	1	0	1	1	1	187	ngp	biriguda	3	SECONDARY	27	18-39	skin disease	1	0	1	0	2	rural	2	secondary	6000	NA	0	0
2286	1912	ctc	1	1	1	1	1	1	1	1	1	1	1	1	1	1	0	1	1	1	1	1	1	1	1	1	1	1	1	340	ctc	bajarkbati	3	SECONDARY	27	18-39	injury in hand	1	0	0	2	0	urban	1	primary	5000	NA	NA	0
2287	1913	sbp	1	1	1	1	1	1	1	1	1	1	1	1	1	1	1	1	1	1	1	1	1	1	1	1	1	1	1	101	sbp	modipada	3	SECONDARY	27	18-39	bodyache	1	0	0	2	0	urban	1	primary	4000	NA	1	0
2288	1914	sbp	1	1	1	1	1	1	1	1	1	1	1	1	1	1	1	1	1	1	1	1	1	1	1	1	1	1	1	280	sbp	gengutipali	3	SECONDARY	27	18-39	body ache	1	0	1	1	0	urban	2	secondary	3500	NA	0	0
2289	1915	ngp	1	1	1	1	1	1	1	1	1	1	1	1	1	1	1	1	1	1	1	1	1	1	1	1	1	1	1	453	ngp	nayagada	3	SECONDARY	27	18-39	body pain	1	0	1	2	2	rural	1	primary	5000	NA	0	1
2290	1916	ngp	1	1	1	1	1	1	1	1	1	1	1	1	1	1	1	1	1	1	1	1	1	1	1	1	1	1	1	255	ngp	NGP	3	SECONDARY	27	18-39	fever	0	0	1	0	0	urban	NA	primary	2000	4	1	1
2291	1917	sbp	1	1	1	1	1	1	1	1	1	1	1	1	1	1	1	1	1	1	1	1	1	1	1	1	1	1	1	337	sbp	SBP	3	SECONDARY	27	18-39	fever	1	1	1	2	0	urban	2	secondary	5000	6	0	0
2292	1918	ngp	1	1	1	1	1	1	1	1	1	1	1	1	1	1	1	1	1	1	1	1	1	1	1	1	1	1	1	255	ngp	ngp	3	SECONDARY	27	18-39	fever	0	0	1	0	0	urban	1	primary	5000	4	1	0
2293	1919	ngp	1	1	1	1	1	1	1	1	1	1	1	1	1	1	1	1	1	1	1	1	1	1	1	1	1	1	1	255	ngp	ngp	3	SECONDARY	27	18-39	fever	0	0	1	0	0	urban	1	primary	5000	4	1	0
2294	1920	ngp	1	1	1	1	1	1	1	1	1	1	1	1	1	1	1	1	1	1	1	1	1	1	1	1	1	1	1	174	ngp	nuakanta	3	SECONDARY	27	18-39	fever	0	0	1	0	2	rural	0	No formal edu	5000	NA	1	0
2295	1921	ctc	1	1	1	1	1	1	1	1	1	1	1	1	1	1	1	1	1	1	1	1	1	1	1	1	1	1	1	331	ctc	tinkonia bagicha	3	SECONDARY	27	18-39	common cold	1	0	1	2	0	urban	1	primary	4000	NA	1	0
2296	1922	sbp	1	1	1	1	1	1	1	1	1	1	1	1	1	1	1	1	1	1	1	1	1	1	1	1	1	1	1	7	sbp	motijai	3	SECONDARY	27	18-39	common cold	1	1	1	2	2	rural	3	grad	15000	NA	NA	0
2297	1923	ctc	1	1	1	1	1	1	1	1	1	1	1	1	1	1	1	1	1	1	1	1	1	1	1	1	1	1	1	225	ctc	ranihat	3	SECONDARY	27	18-39	common cold	1	NA	0	2	0	urban	2	secondary	7000	NA	1	0
2298	1924	ngp	1	1	1	1	1	1	1	1	1	1	1	1	1	1	1	1	1	1	1	1	1	1	1	1	1	1	1	214	ngp	kulughati	3	SECONDARY	27	18-39	fever	0	0	1	2	2	rural	NA	primary	5000	NA	1	1
2299	1925	sbp	1	1	1	1	1	1	1	1	1	1	1	1	1	1	1	1	1	1	1	1	1	1	1	1	1	1	1	72	sbp	bohusana	3	SECONDARY	27	18-39	fever	0	0	1	2	2	rural	1	primary	4500	NA	1	1
2300	1926	sbp	1	1	1	1	1	1	1	1	1	1	1	1	1	1	1	1	1	1	1	1	1	1	1	1	1	1	1	113	sbp	SBP	3	SECONDARY	27	18-39	fever	1	0	1	0	2	rural	3	grad	2000	NA	0	1
2301	1927	ctc	1	1	1	1	1	1	1	1	1	1	1	1	1	1	1	1	1	1	1	1	1	1	1	1	1	1	1	329	ctc	telanga bazar	3	SECONDARY	27	18-39	common cold	1	0	1	0	0	urban	0	No formal edu	3000	NA	1	0
2302	1928	ngp	1	1	1	1	1	1	1	1	1	1	1	1	1	1	1	1	1	1	1	1	1	1	1	1	1	1	1	74	ngp	N.W.PUR	3	SECONDARY	27	18-39	fever	1	0	1	1	0	urban	2	secondary	4000	NA	1	0
2303	1929	ngp	1	1	1	1	1	1	1	1	1	1	1	1	1	1	1	1	1	1	1	1	1	1	1	1	1	1	1	100	ngp	N.R.PUR	3	SECONDARY	27	18-39	sickle cell anemia	1	0	1	2	0	urban	2	secondary	4000	NA	0	0
2304	1930	ctc	1	1	1	1	1	1	1	1	1	1	1	1	1	1	1	1	1	1	1	1	1	1	1	1	1	1	1	194	ctc	deewanbazar	3	SECONDARY	27	18-39	abdominal pain	0	1	1	2	0	urban	2	secondary	5000	NA	NA	0
2305	1931	ctc	1	1	1	1	1	1	1	1	1	1	1	1	1	1	1	1	1	1	1	1	1	1	1	1	1	1	1	300	ctc	badambadi	3	SECONDARY	27	18-39	abdominal pain	1	0	0	2	0	urban	1	primary	5000	NA	NA	0
2306	1932	ctc	1	1	1	1	1	1	1	1	1	1	1	1	1	1	1	1	1	1	1	1	1	1	1	1	1	1	1	212	ctc	deewanbazar	3	SECONDARY	27	18-39	abdominal pain	1	1	1	2	0	urban	1	primary	3500	NA	1	0
2307	1933	sbp	1	1	1	1	1	1	1	1	1	1	1	1	1	1	1	1	1	1	1	1	1	1	1	1	1	1	1	73	sbp	SBP	3	SECONDARY	27	18-39	earache	1	NA	0	2	2	rural	2	secondary	4500	NA	0	0
2308	1934	ctc	1	1	1	1	1	1	1	1	1	1	1	1	1	1	1	1	1	1	1	1	1	1	1	1	1	1	1	30	ctc	dhenkanal	3	SECONDARY	27	18-39	chest pain	1	0	1	0	0	urban	0	No formal edu	1500	NA	NA	0
2309	1935	ctc	1	1	1	1	1	1	1	1	1	1	1	1	1	1	1	1	1	1	1	1	1	1	1	1	1	1	1	108	ctc	manisahuchack	3	SECONDARY	27	18-39	knee pain	0	1	1	2	0	urban	2	secondary	6000	NA	1	0
2310	1936	ctc	1	1	1	1	1	1	1	1	1	1	1	1	1	1	1	1	1	1	1	1	1	1	1	1	1	1	1	312	ctc	jhanjhirmangala	3	SECONDARY	27	18-39	headache	1	0	1	2	0	urban	3	grad	5000	NA	1	0
2311	1937	sbp	1	1	1	1	1	1	1	1	1	1	1	1	1	1	1	1	1	1	1	1	1	1	1	1	1	1	1	322	sbp	SBP	3	SECONDARY	27	18-39	cough	0	0	1	2	0	urban	2	secondary	5000	7	1	0
2312	1938	sbp	1	1	1	1	1	1	1	1	1	1	1	1	1	1	1	1	1	1	1	1	1	1	1	1	1	1	1	314	sbp	SBP	3	SECONDARY	27	18-39	boil	0	0	1	0	0	urban	1	primary	5000	2	1	0
2313	1939	sbp	1	1	1	1	1	1	1	1	1	1	1	1	1	1	1	1	1	1	1	1	1	1	1	1	1	1	1	4	sbp	baunsara	3	SECONDARY	27	18-39	dog bite	1	0	1	2	2	rural	2	secondary	5000	NA	0	0
2314	1940	sbp	1	1	1	1	1	1	1	1	1	1	1	1	1	1	1	1	1	1	1	1	1	1	1	1	1	1	1	332	sbp	SBP	3	SECONDARY	27	18-39	urinal pain	0	0	1	2	0	urban	1	primary	5000	4	1	0
2316	1941	sbp	1	1	1	1	1	1	1	1	1	1	1	1	1	1	1	1	1	1	1	1	1	1	1	1	1	1	0	36	sbp	manmunda	1	PRIMARY	27	18-39	diarrhoea	1	0	1	1	2	rural	1	primary	1500	6	0	1
2317	1942	ngp	1	1	1	1	1	1	1	1	1	1	1	1	1	1	1	1	1	1	1	1	1	1	1	1	1	1	1	17	ngp	bankasmangi	1	PRIMARY	27	18-39	body ache	0	0	1	0	2	rural	0	No formal edu	3000	NA	1	1
2318	1943	sbp	1	1	1	1	1	1	1	1	1	1	1	1	1	1	1	1	1	1	1	1	1	1	1	1	1	1	1	23	sbp	gidlosinga	1	PRIMARY	27	18-39	fever	1	0	0	1	2	rural	1	primary	4500	6	1	0
2319	1944	ngp	1	1	1	1	1	1	1	1	1	1	1	1	1	1	1	1	1	1	1	1	1	1	1	1	1	1	1	110	ngp	dabugaon	1	PRIMARY	27	18-39	fever	1	0	0	2	2	rural	2	secondary	5000	5	1	0
2320	1945	ngp	1	1	1	1	1	1	1	1	1	1	1	1	1	1	1	1	1	1	1	1	1	1	1	1	1	1	1	78	ngp	dabugaon	1	PRIMARY	27	18-39	fever	0	0	1	2	2	rural	2	secondary	4000	4	1	0
2321	1946	sbp	1	1	1	1	1	1	1	1	1	1	1	1	1	1	1	1	1	1	1	1	1	1	1	1	1	1	1	2	sbp	jatnipada	1	PRIMARY	27	18-39	fever	1	0	1	1	2	rural	1	primary	5000	4	1	0
2322	1947	ngp	1	1	1	1	1	1	1	1	1	1	1	1	1	1	1	1	1	1	1	1	1	1	1	1	1	1	1	73	ngp	telia	1	PRIMARY	27	18-39	fever	0	0	0	2	2	rural	2	secondary	4000	NA	1	1
2323	1948	sbp	1	1	1	1	1	1	1	1	1	1	1	1	1	1	1	1	1	1	1	1	1	1	1	1	1	1	1	46	sbp	attabazar	1	PRIMARY	27	18-39	fever	0	0	0	2	2	rural	3	grad	10000	NA	1	0
2324	1949	sbp	1	1	1	1	1	1	1	1	1	1	1	1	1	1	1	1	1	1	1	1	1	1	1	1	1	1	1	87	sbp	bhatamunda	1	PRIMARY	27	18-39	toothache	0	1	1	2	2	rural	2	secondary	1800	4	1	1
2327	1950	sbp	1	1	1	1	1	1	1	1	1	1	1	1	1	1	1	1	1	1	1	1	1	1	1	1	1	1	1	118	sbp	kansar	1	PRIMARY	27	18-39	cold	1	0	1	1	2	rural	1	primary	1500	8	1	1
2328	1951	ngp	1	1	1	1	1	1	1	1	1	1	1	1	1	1	1	1	1	1	1	1	1	1	1	1	1	1	1	62	ngp	buchiguda	1	PRIMARY	27	18-39	cold	0	0	1	1	2	rural	0	No formal edu	2500	NA	0	1
2330	1952	sbp	1	1	1	1	1	1	1	1	1	1	1	1	1	1	1	1	1	1	1	1	1	0	1	1	1	1	1	61	sbp	sahiba	0	PRIMARY	27	18-39	malaria	1	0	1	1	2	rural	1	primary	1500	11	0	1
2333	1953	sbp	1	1	1	1	1	1	1	1	1	1	1	1	1	1	1	1	1	1	1	1	1	0	1	1	1	1	1	26	sbp	jadulasi	0	PRIMARY	27	18-39	malaria	0	0	1	2	2	rural	1	primary	5000	5	NA	0
2334	1954	sbp	1	1	1	1	1	1	1	1	1	1	1	1	1	1	1	1	1	1	1	1	1	1	1	1	1	1	1	38	sbp	sahajbahal	0	PRIMARY	27	18-39	fever	1	0	1	1	2	rural	1	primary	5000	4	1	0
2335	1955	sbp	1	1	1	1	1	1	1	1	1	1	1	1	1	1	1	1	1	1	1	1	1	1	1	1	1	1	1	65	sbp	jabaloi	0	PRIMARY	27	18-39	weakness	1	0	1	1	2	rural	2	secondary	1500	6	0	1
2337	1956	sbp	1	1	0	1	1	1	1	1	1	1	1	1	1	1	1	1	1	1	1	1	1	1	1	1	1	1	1	77	sbp	sunapali	0	PRIMARY	27	18-39	hypertension	0	1	1	2	2	rural	1	primary	4500	NA	1	0
2338	1957	sbp	1	1	1	1	1	1	1	1	1	1	1	1	1	1	1	1	1	1	0	1	1	1	1	1	1	1	1	145	sbp	burla	4	TERTIARY	26	18-39	thyroid	1	0	0	2	0	urban	2	secondary	6000	5	0	1
2339	1958	sbp	1	1	1	1	1	1	1	1	1	1	1	1	1	1	1	1	1	1	1	0	1	1	1	1	1	1	1	16	sbp	burla	4	TERTIARY	26	18-39	tb	1	0	1	0	0	urban	1	primary	5000	5	0	0
2340	1959	ctc	1	1	1	1	1	1	1	1	1	1	1	1	1	1	1	1	1	1	1	1	1	1	1	1	1	1	0	234	ctc	ctc	4	TERTIARY	26	18-39	diarrhoea	0	0	1	2	0	urban	1	primary	5000	5	1	0
2341	1960	ctc	1	1	1	1	1	1	1	1	1	1	1	1	1	1	1	1	1	1	1	1	1	1	1	1	1	1	0	234	ctc	ctc	4	TERTIARY	26	18-39	diarrhoea	0	0	1	2	0	urban	1	primary	5000	5	1	0
2342	1961	ctc	1	1	1	1	1	1	1	1	1	1	1	1	1	1	0	1	1	1	1	1	1	1	1	1	1	1	1	190	ctc	haripur road	4	TERTIARY	26	18-39	shoulder injury	1	0	1	2	0	urban	1	primary	5000	NA	1	0
2343	1962	ctc	1	1	1	1	1	1	1	1	1	1	1	1	1	1	0	1	1	1	1	1	1	1	1	1	1	1	1	190	ctc	haripur road	4	TERTIARY	26	18-39	shoulder injury	1	0	1	2	0	urban	1	primary	5000	NA	1	0
2344	1963	sbp	1	1	1	1	1	1	1	1	1	1	1	1	1	1	1	1	1	1	1	1	1	1	1	1	1	1	1	133	sbp	burla	4	TERTIARY	26	18-39	fever	0	0	1	0	0	urban	1	primary	3200	5	1	1
2345	1964	sbp	1	1	1	1	1	1	1	1	1	1	1	1	1	1	1	1	1	1	1	1	1	1	1	1	1	1	1	13	sbp	durgapala	4	TERTIARY	26	18-39	fever	0	0	1	2	2	rural	1	primary	5000	5	1	0
2346	1965	sbp	1	1	1	1	1	1	1	1	1	1	1	1	1	1	1	1	1	1	1	1	1	1	1	1	1	1	1	NA	sbp	Kusinda	4	TERTIARY	26	18-39	swelling of hands and leg	0	0	1	2	2	rural	0	No formal edu	2200	NA	1	0
2347	1966	sbp	1	1	1	1	1	1	1	1	1	1	1	1	1	1	1	1	1	1	1	1	1	1	1	1	1	1	1	78	sbp	dangapada	4	TERTIARY	26	18-39	abdominal pain	1	0	1	1	2	rural	2	secondary	5000	NA	1	1
2348	1967	ctc	1	1	1	1	1	1	1	1	1	1	1	1	1	1	1	1	1	1	1	1	1	1	1	1	1	1	1	193	ctc	madhusudanpur	4	TERTIARY	26	18-39	abdominal pain	1	0	0	2	2	rural	1	primary	4500	NA	1	0
2349	1968	ctc	1	1	1	1	1	1	1	1	1	1	1	1	1	1	1	1	1	1	1	1	1	1	1	1	1	1	1	193	ctc	madhusudanpur	4	TERTIARY	26	18-39	abdominal pain	1	0	0	2	2	rural	1	primary	4500	NA	1	0
2350	1969	ctc	1	1	1	1	1	1	1	1	1	1	1	1	1	1	1	1	1	1	1	1	1	1	1	1	1	1	1	184	ctc	bhadrak	4	TERTIARY	26	18-39	headache	1	0	0	0	2	rural	1	primary	4000	NA	0	1
2351	1970	ctc	1	1	1	1	1	1	1	1	1	1	1	1	1	1	1	1	1	1	1	1	1	1	1	1	1	1	1	184	ctc	bhadrak	4	TERTIARY	26	18-39	headache	1	0	0	0	2	rural	1	primary	4000	NA	0	1
2353	1971	sbp	1	1	1	1	1	1	1	1	1	1	1	1	1	1	0	1	1	1	1	1	1	1	1	1	1	1	1	357	sbp	SBP	3	SECONDARY	26	18-39	leg bone broken	1	0	1	2	0	urban	1	primary	5000	3	1	0
2354	1972	ngp	0	1	1	1	1	1	1	1	1	1	1	1	1	1	1	1	1	1	1	1	1	1	1	1	1	1	1	363	ngp	KAIGUDA	3	SECONDARY	26	18-39	body pain	0	0	1	2	2	rural	NA	primary	14000	6	1	0
2355	1973	sbp	1	1	1	1	0	1	1	1	1	1	1	1	1	1	1	1	1	1	1	1	1	1	1	1	1	1	1	79	sbp	dhanupali	3	SECONDARY	26	18-39	backache	0	0	1	2	2	rural	NA	primary	4000	NA	0	0
2356	1974	ngp	1	1	1	1	1	1	1	1	1	1	1	1	1	1	1	1	1	1	1	1	1	1	1	1	1	0	1	409	ngp	kamata	3	SECONDARY	26	18-39	antenatal checkup	0	0	1	1	2	rural	0	No formal edu	2000	NA	1	1
2357	1975	sbp	1	1	1	1	1	1	0	1	1	1	1	1	1	1	1	1	1	1	1	1	1	1	1	1	1	1	1	269	sbp	nakshapali	3	SECONDARY	26	18-39	chest pain	1	0	0	2	2	rural	3	grad	5000	NA	0	1
2358	1976	ctc	1	1	1	1	1	0	1	1	1	1	1	1	1	1	1	1	1	1	1	1	1	1	1	1	1	1	1	232	ctc	CDA sec11	3	SECONDARY	26	18-39	cold headache	0	0	0	2	0	urban	3	grad	10000	NA	1	0
2359	1977	ngp	1	1	1	1	1	1	1	1	1	1	1	1	1	1	1	1	1	1	1	1	1	1	1	1	1	0	1	401	ngp	sindhiguda	3	SECONDARY	26	18-39	ANC	0	0	1	2	2	rural	NA	primary	3200	NA	1	1
2360	1978	ngp	1	1	1	1	1	1	1	1	1	1	1	1	1	1	1	1	1	1	1	1	1	1	1	1	1	0	1	278	ngp	bimaliguda	3	SECONDARY	26	18-39	antenatal checkup	0	0	1	1	2	rural	NA	primary	3500	NA	1	1
2361	1979	ngp	1	1	1	1	1	1	1	1	1	1	1	1	1	1	1	1	1	1	1	1	1	1	1	1	1	0	1	390	ngp	nabarangpur	3	SECONDARY	26	18-39	antenatal checkup	0	0	1	1	0	urban	NA	primary	7000	NA	1	0
2362	1980	sbp	1	1	1	1	1	1	1	1	1	1	1	1	1	1	1	1	1	1	1	1	1	1	1	1	1	1	0	68	sbp	basana	3	SECONDARY	26	18-39	diarrhoea	0	0	1	2	2	rural	0	No formal edu	3500	NA	1	1
2363	1981	ngp	1	1	1	1	1	1	1	1	1	1	1	1	1	1	1	1	1	1	1	1	1	1	1	1	1	0	1	120	ngp	doleiguda	3	SECONDARY	26	18-39	antenatal checkup	0	0	1	1	2	rural	1	primary	2200	NA	1	1
2364	1982	ctc	1	1	1	1	1	1	1	1	1	1	1	1	1	1	1	1	1	1	1	1	1	1	1	0	1	1	1	50	ctc	sutahat	3	SECONDARY	26	18-39	skin infection	0	0	0	2	0	urban	1	primary	4500	NA	1	1
2365	1983	ngp	1	1	1	1	1	1	1	1	1	1	1	1	1	1	1	1	1	1	1	0	1	1	1	1	1	1	1	153	ngp	daleiguda	3	SECONDARY	26	18-39	tuberculosis	1	0	1	2	2	rural	2	secondary	4500	NA	1	1
2366	1984	ngp	1	1	1	1	1	1	1	1	1	1	1	1	1	1	0	1	1	1	1	1	1	1	1	1	1	1	1	418	ngp	nabarangpur	3	SECONDARY	26	18-39	injury	1	1	1	0	0	urban	NA	primary	4000	NA	1	0
2367	1985	ngp	1	1	1	1	1	1	1	1	1	1	1	1	1	1	1	1	1	1	1	1	1	1	1	1	1	1	1	254	ngp	papadahanda	3	SECONDARY	26	18-39	fever	0	0	1	2	2	rural	NA	primary	1800	4	1	1
2368	1986	ngp	1	1	1	1	1	1	1	1	1	1	1	1	1	1	1	1	1	1	1	1	1	1	1	1	1	1	1	246	ngp	medna	3	SECONDARY	26	18-39	fever	0	0	1	0	2	rural	NA	primary	3200	6	1	1
2369	1987	ngp	1	1	1	1	1	1	1	1	1	1	1	1	1	1	1	1	1	1	1	1	1	1	1	1	1	1	1	246	ngp	medana	3	SECONDARY	26	18-39	fever	0	0	1	0	2	rural	NA	primary	3200	6	1	1
2370	1988	ctc	1	1	1	1	1	1	1	1	1	1	1	1	1	1	1	1	1	1	1	1	1	1	1	1	1	1	1	159	ctc	sakhipada	3	SECONDARY	26	18-39	headache and fever	0	0	1	2	0	urban	0	No formal edu	4500	NA	1	0
2371	1989	ngp	1	1	1	1	1	1	1	1	1	1	1	1	1	1	1	1	1	1	1	1	1	1	1	1	1	1	1	254	ngp	papadahandi	3	SECONDARY	26	18-39	fever	0	0	1	2	2	rural	2	secondary	1800	4	1	1
2372	1990	ngp	1	1	1	1	1	1	1	1	1	1	1	1	1	1	1	1	1	1	1	1	1	1	1	1	1	1	1	254	ngp	papadahandi	3	SECONDARY	26	18-39	fever	0	0	1	2	2	rural	2	secondary	1800	4	1	1
2373	1991	ngp	1	1	1	1	1	1	1	1	1	1	1	1	1	1	1	1	1	1	1	1	1	1	1	1	1	1	1	99	ngp	N.R.PUR	3	SECONDARY	26	18-39	fever	0	0	1	1	2	rural	2	secondary	5000	NA	1	0
2374	1992	ctc	1	1	1	1	1	1	1	1	1	1	1	1	1	1	1	1	1	1	1	1	1	1	1	1	1	1	1	27	ctc	tanti sahi	3	SECONDARY	26	18-39	weakness	0	0	1	1	0	urban	1	primary	5000	NA	1	0
2375	1993	sbp	1	1	1	1	1	1	1	1	1	1	1	1	1	1	1	1	1	1	1	1	1	1	1	1	1	1	1	461	sbp	SBP	3	SECONDARY	26	18-39	swelling	0	2	1	1	0	urban	1	primary	5000	3	1	0
2376	1994	ctc	1	1	1	1	1	1	1	1	1	1	1	1	1	1	1	1	1	1	1	1	1	1	1	1	1	1	1	94	ctc	buxi bazar	3	SECONDARY	26	18-39	swelling of ankle joint	1	0	0	2	0	urban	2	secondary	4000	NA	1	0
2377	1995	sbp	1	1	1	1	1	1	1	1	1	1	1	1	1	1	1	1	1	1	1	1	1	1	1	1	1	1	1	161	sbp	motijiran	3	SECONDARY	26	18-39	malaria	0	1	1	2	2	rural	1	primary	3500	NA	1	0
2378	1996	sbp	1	1	1	1	1	1	1	1	1	1	1	1	1	1	1	1	1	1	1	1	1	1	1	1	1	1	1	364	sbp	nirthapalli	3	SECONDARY	26	18-39	abdominalpain	1	1	1	0	0	urban	0	No formal edu	2000	NA	0	0
2379	1997	sbp	1	1	1	1	1	1	1	1	1	1	1	1	1	1	1	1	1	1	1	1	1	1	1	1	1	1	1	155	sbp	sbp	3	SECONDARY	26	18-39	hepatitis	1	0	0	2	0	urban	2	secondary	3600	NA	1	0
2380	1998	sbp	1	1	1	1	1	1	1	1	1	1	1	1	1	1	1	1	1	1	1	1	1	1	1	1	1	1	1	212	sbp	ghosara	3	SECONDARY	26	18-39	footpain	1	0	0	2	2	rural	1	primary	5000	NA	1	1
2381	1999	ngp	1	1	1	1	1	1	1	1	1	1	1	1	1	1	1	1	1	1	1	1	1	1	1	1	1	1	1	171	ngp	ambadola	3	SECONDARY	26	18-39	head ache	1	0	1	0	2	rural	2	secondary	2500	NA	0	1
[truncated: 566 more rows]
[truncated: 29 more columns]
